# Supplementary material for: Comparative transcriptome expression analysis in susceptible and resistant potato (Solanum tuberosum) cultivars to common scab (Streptomyces scabies) revealed immune priming responses in the incompatible interaction
Source: PLoS One. 2020 Jul 16;15(7):e0235018. doi: 10.1371/journal.pone.0235018 (PMC7365407; doi:10.1371/journal.pone.0235018)
Supplement: S1 Table — (XLSX) [file pone.0235018.s001.xlsx]

## Sheet: Sheet1
Supplementary Table S1. List of primers used for priming evaluation using qPCR
Gene	Accession #	Forward	Reverse	Expected size (bp)
MLO1	XP_006344359.1	MLO1_F_TACATTTGTGGCAGGCAGGT	MLO1_R_CGCTCAGCGGCTAGAGAAAT	173					DSL
MLO8	XP_006366655.1	MLO8_F_ACATCTATGTACTAGCAACTGGGAA	MLO8_R_ACAATCTGGTCAAGAAAATTGGGT	121					DSL
MLO13	XP_006358492.1	MLO13_F_AGATGGCGGAAAAGTCTGAGT	MLO13_R_CTTTCCAAGGCGATGAAGGC	119					DSL
EDR1	XP_006348875.1	EDR1_F_ACTGGCGGAGGAAACTCAAG	EDR1_R_AGCCATCCATTCAGGAGTGC	192					DSL
MPK3	XP_006353717.1	MPK3_F__TCAATTCTTAATTTCCAATGGCGGG	MPK3_R_AGAAGCACCGTAGTTGCATGA	164					DSL
Subtilisin	XP_006358840.1	Subtilisin_F_GGCACTCAGTGAGAAGTCCA	Subtilisin_R_TGCTTTTGCATTCTTCAATCACA	190					DSL
