# Supplementary material for: Comparative transcriptome expression analysis in susceptible and resistant potato (Solanum tuberosum) cultivars to common scab (Streptomyces scabies) revealed immune priming responses in the incompatible interaction
Source: PLoS One. 2020 Jul 16;15(7):e0235018. doi: 10.1371/journal.pone.0235018 (PMC7365407; doi:10.1371/journal.pone.0235018)
Supplement: S2 Table — (XLSX) [file pone.0235018.s002.xlsx]

## Sheet: AnnoOnly_FPKM
Supplementary Table S2. List of differentially expressed transcripts
Feature_ID	Transcript_ID	Type	Gene_ID	Gene_Symbol	Protein_ID	Description	GreenMount_S_1_FPKM	GreenMount_S_2_FPKM	GreenMount_S_3_FPKM	Hindenberg_R_1_FPKM	Hindenberg_R_2_FPKM	Hindenberg_R_3_FPKM
gene33380	rna44102	protein_coding	107059436	LOC107059436	XP_015161429.1	receptor-like protein 12	2.0123	1.44987	2.22886	5.20363	3.03854	4.77369
gene33411	rna44132	lncRNA	107059446	LOC107059446		uncharacterized LOC107059446	0	0	0	0.751152	1.60736	1.57993
gene24640	rna32970	protein_coding	107063313	LOC107063313	XP_015170495.1	putative UPF0481 protein At3g02645	0.0220767	0.163636	0	0	0	0
gene24642	rna32972	lncRNA	107063318	LOC107063318		uncharacterized LOC107063318	0.312939	0.310688	0	0	0	0
gene24644	rna32973	protein_coding	102582247	LOC102582247	XP_015170497.1	UPF0481 protein At3g47200-like	0	0.0356364	0	0.035316	0	0
gene24646	rna32975	protein_coding	102582582	LOC102582582	XP_015170498.1	UPF0481 protein At3g47200-like	0	0	0.03289	0.0329494	0.0338558	0
gene24647	rna32976	protein_coding	102582921	LOC102582921	XP_015170506.1	putative UPF0481 protein At3g02645	0.108913	0	0	1.24417	0.75327	0.663174
gene24648	rna32977	protein_coding	102583256	LOC102583256	XP_006360884.1	putative UPF0481 protein At3g02645	0.045283	0	0	0.177357	0.182219	0
gene24649	rna32978	protein_coding	102583579	LOC102583579	XP_006360885.2	putative UPF0481 protein At3g02645	0	0.0364894	0.0360924	0	0	0
gene29070	rna38833	protein_coding	107058416	LOC107058416	XP_015159586.1	uncharacterized LOC107058416	0	0	0	0.0329451	0	0
gene29071	rna38834	protein_coding	102587471	LOC102587471	XP_006364805.1	uncharacterized LOC102587471	15.8792	31.897	13.8168	23.0512	6.82501	12.129
gene29079	rna38839	protein_coding	102588442	LOC102588442	XP_006364807.1	switch-associated protein 70	26.6744	23.193	24.3261	40.3829	23.3238	25.3156
gene11269	rna15230	protein_coding	102603055	LOC102603055	XP_006348621.1	uncharacterized LOC102603055	1.53469	3.53814	1.083	6.76194	2.27293	2.23434
gene11262	rna15223	protein_coding	102601043	LOC102601043	XP_015164779.1	protein NSP-INTERACTING KINASE 1-like	2.3566	3.94128	3.27168	4.37794	5.17208	5.02289
gene11263	rna15224	protein_coding	102601725	LOC102601725	XP_006348617.1	S-adenosylmethionine decarboxylase proenzyme	78.2706	87.3204	66.7619	171.743	419.707	486.211
gene11261	rna15222	protein_coding	102590421	LOC102590421	XP_015164752.1	F-box/FBD/LRR-repeat protein At1g13570-like	0.113858	0	0	0	0	0
gene11266	rna15227	protein_coding	102602378	LOC102602378	XP_006348619.1	uncharacterized LOC102602378	0.63815	1.32463	0.560971	1.75	0.834645	1.28558
gene11267	rna15228	protein_coding	102602722	LOC102602722	XP_015164753.1	uncharacterized LOC102602722	6.81073	13.2176	6.12307	10.211	10.4833	12.7519
gene11264	rna15225	protein_coding	102601388	LOC102601388	XP_006348616.1	uncharacterized LOC102601388	27.8892	56.0075	27.5055	66.4578	145.916	164.743
gene11265	rna15226	protein_coding	102602055	LOC102602055	XP_015164780.1	choline/ethanolaminephosphotransferase 1	19.7203	21.3872	19.4734	33.2056	28.5991	29.921
gene33150	rna43869	protein_coding	102592341	LOC102592341	XP_006368017.1	uncharacterized LOC102592341	0.097538	1.20591	0.0476063	0.19114	0	0.196294
gene4937	rna6747,rna6746,rna6745	protein_coding	102580028	LOC102580028	XP_006342634.1,XP_006342635.1,XP_015162115.1	E3 ubiquitin-protein ligase MBR2-like	41.6343	63.0541	37.1312	80.0035	80.1952	81.5408
gene4936	rna6744	protein_coding	102579705	LOC102579705	XP_006342633.1	probable serine/threonine-protein kinase At1g01540	3.07343	3.66103	3.23927	5.36863	3.21289	4.49654
gene4935	rna6743	protein_coding	102579381	LOC102579381	XP_006342632.1	subtilisin-like protease SBT1.7	1.01546	0.057318	0.992437	1.36332	0.787995	0.965422
gene4934	rna6742	protein_coding	102579055	LOC102579055	XP_006342631.1	subtilisin-like protease SBT1.7	0.0262576	0.0778069	0	0	0	0
gene4933	rna6741	protein_coding	107059744	LOC107059744	XP_015162114.1	transcription factor HEC2-like	0	0.446493	0	0	0	0
gene4932	rna6740	protein_coding	102578722	LOC102578722	XP_006342630.1	uncharacterized LOC102578722	0	0	0	0	0.044504	0
gene4931	rna6737,rna6738,rna6739	protein_coding	102606264	LOC102606264	XP_006342627.1,XP_006342628.1,XP_006342629.1	uncharacterized LOC102606264	3.48991	3.24035	2.8495	10.2375	5.11663	4.17704
gene4930	rna6736	protein_coding	102605924	LOC102605924	XP_006342626.1	serine/threonine-protein kinase 38-like	0	0.0340818	0	0.0675514	0	0.0347814
gene4939	rna6750,rna6751,rna6749	protein_coding	102580924	LOC102580924	XP_015162116.1,XP_015162117.1,XP_015162118.1	polyadenylate-binding protein 2-like	447.836	301.106	332.33	332.951	255.469	299.248
gene4938	rna6748	protein_coding	102580579	LOC102580579	XP_006342636.1	50S ribosomal protein L4	3.97672	4.46111	4.09487	9.36731	6.3255	7.74302
gene5048	rna6880	protein_coding	102603007	LOC102603007	XP_015162170.1	cullin-1-like	70.7645	35.7136	69.741	52.9715	46.0244	48.2847
gene5044	rna6877	protein_coding	107059765	LOC107059765	XP_015162172.1	uncharacterized LOC107059765	0.0824666	0.475169	0.174631	1.35895	0.248863	0.249475
gene5045	rna6878	lncRNA	107059766	LOC107059766		uncharacterized LOC107059766	0	3.73402	0	0	0	0
gene5046	rna6879	protein_coding	102603346	LOC102603346	XP_015162171.1	cullin-1-like	0.489049	0.73326	0.371888	4.36786	0.444527	0.515386
gene5047	gene5047	pseudogene	102595726	LOC102595726			0.164967	0.366729	0.0940286	0.565321	0.124465	0.0415702
gene5040	gene5040	pseudogene	102594736	LOC102594736			1.19867	3.9945	0.923107	5.47026	2.37079	0.955671
gene5041	rna6876	protein_coding	102603683	LOC102603683	XP_006342782.1	cullin-1-like	1.25835	0.956801	0.982119	1.08118	0.965282	1.21415
gene5043	gene5043	pseudogene	102595399	LOC102595399			4.47638	2.25735	3.76728	4.20185	3.62215	3.49077
gene2218	rna3008	protein_coding	107063058	LOC107063058	XP_015169957.1	mediator of RNA polymerase II transcription subunit 15a-like	0	0	0	0	0.243199	0
gene7357	rna10018	protein_coding	102600330	LOC102600330	XP_006344980.1	transcription factor bHLH79-like	0	0.0483434	0	0	0	0
gene7355	rna10016	protein_coding	102600010	LOC102600010	XP_006344979.1	uncharacterized LOC102600010	1.77854	1.75772	1.08588	2.34042	1.56564	1.62394
gene7352	rna10013	protein_coding	102598803	LOC102598803	XP_006344975.1	uncharacterized LOC102598803	0.0755444	0.149269	0.11073	0.25887	0.113992	0.114231
gene7353	rna10014	protein_coding	102599134	LOC102599134	XP_006344976.1	probable beta-1,3-galactosyltransferase 19	3.82995	3.75532	2.42205	6.75426	5.46732	5.99178
gene7350	rna10011	protein_coding	102598136	LOC102598136	XP_006344973.1	HIPL1 protein-like	1.58826	1.93642	1.64938	0.291515	0.449335	0.275294
gene7351	rna10012	protein_coding	102598467	LOC102598467	XP_006344974.1	uncharacterized LOC102598467	4.30412	5.98127	4.35506	15.1164	4.37297	4.77728
gene938	rna1302,rna1303,rna1304	protein_coding	102590145	LOC102590145	XP_006338869.1,XP_015164123.1	probable receptor-like protein kinase At1g80640	1.33925	9.31357	2.02936	17.2904	5.81795	6.01774
gene20318	rna27265	protein_coding	102593169	LOC102593169	XP_015168618.1	serine carboxypeptidase-like 11	2.66094	4.41024	1.11097	4.76796	4.45894	3.81209
gene20319	rna27266,rna27267	protein_coding	102585299	LOC102585299	XP_006356849.1,XP_015168614.1	peptidyl-prolyl cis-trans isomerase FKBP62-like	7.59646	8.86552	5.85377	14.4411	6.99163	6.93069
gene20316	rna27262,rna27263	protein_coding	102592829	LOC102592829	XP_015168616.1,XP_015168617.1	serine carboxypeptidase-like 12	0.317943	0.306147	0.173113	0.289008	0.0446914	0.156185
gene20317	rna27264	protein_coding	107062459	LOC107062459	XP_015168615.1	serine carboxypeptidase-like 17	3.65796	9.89556	2.25194	11.88	5.25389	5.09357
gene20315	rna27261	protein_coding	107062451	LOC107062451	XP_015168591.1	uncharacterized LOC107062451	0	0.337261	0	0	1.36816	0.3395
gene20312	rna27257	protein_coding	102584656	LOC102584656	XP_006356847.1	uncharacterized LOC102584656	7.15166	7.25484	7.39656	9.45034	6.80698	8.69804
gene20313	rna27258	protein_coding	102584974	LOC102584974	XP_006356848.1	U-box domain-containing protein 30-like	2.28789	1.97735	2.23613	2.46871	2.77215	2.96264
gene20310	rna27255,rna27254	protein_coding	107062455	LOC107062455	XP_015168595.1,XP_015168596.1	uncharacterized LOC107062455	0.2917	0.30201	0.426759	0.714986	1.32115	1.90509
gene20311	rna27256	protein_coding	102584313	LOC102584313	XP_006356846.1	protein PHLOEM PROTEIN 2-LIKE A10	2.69312	0.85139	2.10539	3.55072	2.23957	2.28061
gene8843	rna12002	protein_coding	102584828	LOC102584828	XP_006346391.1	CBS domain-containing protein CBSX1, chloroplastic-like	7.86931	7.62778	6.17003	8.00029	8.06798	10.0007
gene8842	gene8842	pseudogene	102584497	LOC102584497			0.0411078	0	0	1.04647	0.330829	0.45579
gene8841	rna12001	protein_coding	102584161	LOC102584161	XP_006346390.2	scopoletin glucosyltransferase-like	0.164111	0.162145	0.0400892	1.00427	0.742917	0.827099
gene22224	rna29906,rna29905,rna29904,rna29903,rna29902,rna29901,rna29900	lncRNA	102587201	LOC102587201		uncharacterized LOC102587201	0	0	0	12.7824	2.85518	0.974184
gene22225	rna29907	lncRNA	107062852	LOC107062852		uncharacterized LOC107062852	0	0	0	10.5416	3.77274	2.93154
gene22226	rna29908	protein_coding	102591948	LOC102591948	XP_006358640.1	mitochondrial adenine nucleotide transporter ADNT1-like	55.2752	77.7013	50.2108	83.357	52.8989	59.1143
gene8840	rna12000	protein_coding	102583517	LOC102583517	XP_006346388.1	scopoletin glucosyltransferase	0.399545	0.657972	0.824138	0.304278	0.446601	0.223716
gene22220	gene22220	pseudogene	102586862	LOC102586862			0.187888	0.109159	0.432118	0.346197	0.466928	0.189495
gene22222	gene22222	pseudogene	102591387	LOC102591387			0.0483999	0	0.0473065	0.0236892	0.0243427	0.0244054
gene22223	rna29899,rna29898	protein_coding	102587755	LOC102587755	XP_006358629.2,XP_015169488.1	decapping nuclease DXO homolog, chloroplastic	7.4173	12.74	5.77162	19.1373	7.97989	8.36701
gene8847	rna12007	protein_coding	102586143	LOC102586143	XP_006346395.1	O-acyltransferase WSD1-like	0.114893	0.718901	0.33681	0.449955	0.500841	0.579094
gene22228	rna29910	lncRNA	102592617	LOC102592617		uncharacterized LOC102592617	0.27082	8.03133	0.0661252	3.5146	0.544947	0.477326
gene22229	rna29911,rna29912,rna29913	protein_coding	102593062	LOC102593062	XP_006358642.1,XP_015169521.1,XP_015169522.1	protein SUPPRESSOR OF PHYA-105 1-like	2.44802	3.54976	1.81753	5.29686	2.69851	2.42902
gene8846	rna12006	protein_coding	102585808	LOC102585808	XP_006346394.1	filament-like plant protein 7	3.00903	2.76302	2.64238	6.7194	13.3131	15.0784
gene8845	rna12004,rna12005	protein_coding	102585474	LOC102585474	XP_006346393.1,XP_015163756.1	probable E3 ubiquitin ligase SUD1	91.8578	68.5734	75.35	83.0413	64.3846	66.208
gene8009	rna10864	lncRNA	102600337	LOC102600337		uncharacterized LOC102600337	0.652554	2.90807	1.11347	1.27985	1.14946	0.655322
gene8008	rna10861,rna10862,rna10863	protein_coding	102589978	LOC102589978	XP_015163413.1,XP_015163414.1,XP_015163415.1	laccase-6	0.0823951	0.086974	0.0286768	0.777082	0.113666	0.118368
gene8007	rna10859,rna10858,rna10860,rna10857	protein_coding	102599794	LOC102599794	XP_006345548.1,XP_006345549.1,XP_015163417.1,XP_015163418.1	pyridoxine/pyridoxamine 5'-phosphate oxidase 2	0.726795	1.33591	0.199959	2.1065	0.941289	1.27361
gene8006	rna10855,rna10856	protein_coding	102599252	LOC102599252	XP_006345546.2,XP_006345547.2	uncharacterized LOC102599252	0	0	0	0	0.10905	0.0546052
gene8844	rna12003	protein_coding	102585145	LOC102585145	XP_006346392.1	polyadenylate-binding protein 8-like	470.336	453.477	356.086	445.643	443.587	511.028
gene8003	rna10852	protein_coding	102598933	LOC102598933	XP_006345545.1	ATP synthase subunit delta, chloroplastic	18.5701	35.6041	18.7218	15.6126	14.0698	16.4276
gene8002	rna10851	protein_coding	102598603	LOC102598603	XP_006345544.1	ATPase ASNA1 homolog	0.222709	2.20102	0.380726	0.708815	0.392098	0.560961
gene8000	rna10848,rna10849	protein_coding	102597719	LOC102597719	XP_006345541.1,XP_006345542.1	putative casein kinase II subunit beta-4	14.607	10.6644	11.4717	22.6353	15.1362	17.2
gene13678	rna18449	protein_coding	102581203	LOC102581203	XP_006350813.1	tubulin beta-2 chain-like	9.06483	16.7437	8.34109	17.3787	20.959	25.4296
gene31505	rna41995	protein_coding	107058883	LOC107058883	XP_015160601.1	uncharacterized LOC107058883	0	0	0	0.0507709	0	0
gene31504	rna41994	protein_coding	102594989	LOC102594989	XP_006366893.1	homogentisate solanesyltransferase, chloroplastic	0.227882	1.21592	0.222651	0.758655	0.504349	0.734935
gene31507	gene31507	pseudogene	102597409	LOC102597409			0	0	0.0209337	0.0209637	0	0
gene31501	rna41991	protein_coding	102594659	LOC102594659	XP_006366892.1	serine/threonine-protein phosphatase 4 regulatory subunit 2	24.191	64.3031	21.2046	55.5309	27.8946	33.9463
gene31500	rna41990	protein_coding	102593994	LOC102593994	XP_006366890.1	uncharacterized LOC102593994	0	0.0312372	0.0309033	0	0	0.0318829
gene33543	gene33543	protein_coding	4099875	petD	YP_635670.1	cytochrome b6/f complex subunit IV	0.215275	0	0.209705	7.60355	1.30043	2.80612
gene33542	gene33542	protein_coding	4099874	petB	YP_635669.1	cytochrome b6	1.65489	0.40952	0.807148	17.305	4.16386	6.65272
gene33541	gene33541	protein_coding	4099873	psbH	YP_635668.1	photosystem II protein H	0	4.21892	0	1.35353	0	5.67467
gene33545	gene33545	protein_coding	4099877	rps11	YP_635672.1	ribosomal protein S11	0.277445	0.55062	0.269928	1.08886	0	0.277733
gene33544	gene33544	protein_coding	4099876	rpoA	YP_635671.1	RNA polymerase alpha subunit	0.0767316	0.0758637	0.0749294	0.601305	0.308814	0.309038
gene33549	gene33549	protein_coding	4099880	rpl14	YP_635675.1	ribosomal protein L14	0	0.696814	1.36272	2.75093	2.47317	3.15546
gene33548	gene33548	protein_coding	4099879	rps8	YP_635674.1	ribosomal protein S8	0	0	0	1.14894	0.294852	0
gene21041	rna28237	protein_coding	102592265	LOC102592265	XP_006357557.1	uncharacterized LOC102592265	0	0.0588009	0	0	0	0
gene21040	rna28236	protein_coding	102599959	LOC102599959	XP_006357496.1	ethylene-responsive transcription factor ERF054	0.0635609	0.219759	0.18635	0.0622253	0.0959071	0.192257
gene21044	rna28240	protein_coding	102600618	LOC102600618	XP_006357498.1	uncharacterized LOC102600618	113.403	151.342	78.73	80.0177	51.2019	51.789
gene21047	rna28243	protein_coding	107062605	LOC107062605	XP_015168926.1	uncharacterized LOC107062605	0	0	0	0	0.137004	0
gene21049	rna28245	protein_coding	102601638	LOC102601638	XP_006357501.1	probable protein phosphatase 2C 52	5.60713	3.00202	3.74714	10.5897	11.1719	12.91
gene21048	rna28244	protein_coding	102601299	LOC102601299	XP_006357500.1	photosystem II repair protein PSB27-H1, chloroplastic	2.01897	3.76045	2.31777	9.42831	7.52958	7.64336
gene23577	rna31601	protein_coding	102600083	LOC102600083	XP_006359845.1	60S ribosomal protein L22-3-like	46.1105	79.3103	46.4149	96.7741	83.7476	97.1874
gene23576	rna31600	protein_coding	102599748	LOC102599748	XP_006359844.1	caffeoylshikimate esterase	0.0982241	0.436779	0.0479817	0	0	0
gene23575	rna31599	lncRNA	107063127	LOC107063127		uncharacterized LOC107063127	0	0	0	0	1.65695	4.84617
gene23579	rna31605,rna31604	protein_coding	102600737	LOC102600737	XP_006359847.1,XP_006359848.1	pentatricopeptide repeat-containing protein At3g62890	2.37126	2.43691	2.01118	1.60761	0.986415	1.05174
gene23578	rna31603,rna31602	protein_coding	102600412	LOC102600412	XP_006359846.1,XP_015170073.1	60S ribosomal protein L22-3-like	20.3709	41.8073	20.3731	36.1875	33.9965	42.1066
gene9350	rna12686	protein_coding	107060522	LOC107060522	XP_015163992.1	LRR receptor-like serine/threonine-protein kinase EFR	0.0125311	0.466207	0.159221	0.682848	0.113446	0.0421238
gene9351	rna12687	protein_coding	102584162	LOC102584162	XP_006346805.1	LRR receptor-like serine/threonine-protein kinase GSO1	0.418301	0.88626	0.290454	0.662773	0.398639	0.349599
gene9352	rna12688	protein_coding	107060523	LOC107060523	XP_015163993.1	probable LRR receptor-like serine/threonine-protein kinase At3g47570	0.634068	0.668358	0.768126	1.89581	1.45439	1.5164
gene9353	rna12689	protein_coding	102584499	LOC102584499	XP_015163945.1	tropinone reductase-like 3	12.7392	11.7584	11.852	26.1668	18.2693	22.8984
gene9354	rna12690	protein_coding	107060490	LOC107060490	XP_015163946.1	LRR receptor-like serine/threonine-protein kinase EFR	0.231041	0.380529	0.100318	0.490195	0.154956	0.129339
gene9355	rna12691	protein_coding	107060491	LOC107060491	XP_015163947.1	LRR receptor-like serine/threonine-protein kinase EFR	0.290665	0.229693	0.142037	0.481359	0.263148	0.185623
gene9356	rna12692	protein_coding	102597408	LOC102597408	XP_006346767.1	probable inactive receptor kinase RLK902	0.13411	0.265476	0.261657	1.31466	1.21474	1.95456
gene9357	rna12693	misc_RNA	102598148	LOC102598148		tropinone reductase-like 3	20.8694	17.9062	18.0034	38.3778	26.9938	34.5718
gene9358	gene9358	pseudogene	102597841	LOC102597841			1.55091	1.6562	1.3157	2.29518	1.4237	1.18575
gene9359	rna12694	protein_coding	102598481	LOC102598481	XP_006346768.1	uncharacterized membrane protein At1g16860-like	6.02917	4.35837	3.59248	8.49437	10.5769	13.935
gene21597	rna28990	protein_coding	102594267	LOC102594267	XP_006358008.1	ribosome biogenesis protein BRX1 homolog	37.7569	19.4398	28.9874	45.8871	30.4224	35.9899
gene21596	rna28989	protein_coding	102593931	LOC102593931	XP_006358007.1	DNA helicase INO80	3.18984	4.36882	2.6883	9.1388	3.09784	2.90984
gene19299	rna25888,rna25887	protein_coding	102585295	LOC102585295	XP_006355968.1,XP_015168081.1	AP-1 complex subunit gamma-2-like	14.5063	10.0511	11.6937	23.8778	15.9996	16.6505
gene19298	rna25886	protein_coding	102584972	LOC102584972	XP_006355967.1	RING-H2 finger protein ATL47	0.356903	0.661221	0.392306	0.698925	0.718087	0.719419
gene21593	rna28986	protein_coding	102593283	LOC102593283	XP_006358005.1	probable glycerol-3-phosphate dehydrogenase [NAD(+)] 1, cytosolic	1.44998	0.79282	1.1388	1.49544	1.32831	1.25332
gene21592	rna28984,rna28985	protein_coding	102592613	LOC102592613	XP_006358003.1,XP_015169209.1	uncharacterized LOC102592613	3.93835	31.9599	6.15628	11.7467	10.7437	13.6995
gene21591	rna28983	protein_coding	102592948	LOC102592948	XP_006358004.1	uncharacterized LOC102592948	1.69777	4.86057	1.3218	3.63394	1.82361	1.39277
gene21590	rna28982	protein_coding	102592269	LOC102592269	XP_006358002.1	probable sugar phosphate/phosphate translocator At5g04160	1.37178	1.15477	1.09199	2.68659	1.99341	0.511967
gene19293	rna25880,rna25881	protein_coding	102583649	LOC102583649	XP_006355963.1,XP_015168080.1	WAT1-related protein At3g28050-like	0.759192	2.08819	0.802068	3.35439	2.27908	2.63349
gene19292	rna25879	protein_coding	102583331	LOC102583331	XP_006355962.2	uncharacterized LOC102583331	0.310202	1.46815	0.252654	1.89788	0.54606	0.964526
gene19291	rna25878	protein_coding	102583000	LOC102583000	XP_006355961.1	WAT1-related protein At1g70260-like	0.134028	0.176575	0	0.174978	0.224719	0.225135
gene19290	rna25877	protein_coding	102593163	LOC102593163	XP_006355987.1	MLP-like protein 423	0	0.39238	0	0	0	0
gene19297	rna25885	protein_coding	102584652	LOC102584652	XP_006355966.1	threonine--tRNA ligase, mitochondrial 1-like	35.7709	28.6448	30.081	47.6985	37.9501	39.8644
gene19296	rna25884	protein_coding	102584308	LOC102584308	XP_006355965.1	uncharacterized LOC102584308	0.154655	0.305664	0.100726	0.302888	0	0.155838
gene21598	rna28992,rna28991	protein_coding	102594603	LOC102594603	XP_006358009.1,XP_015169193.1	50S ribosomal protein L33-like	0.875942	2.75878	0.746555	12.1409	7.0265	6.31514
gene8911	rna12107,rna12106	protein_coding	102577916	LOC102577916	NP_001275480.1,XP_006346456.1	DNA binding protein ACBF-like	394.471	282.003	333.17	583.12	542.136	650.371
gene8910	rna12105	protein_coding	102605850	LOC102605850	XP_006346455.1	putative serine carboxypeptidase-like 23	2.601	6.88234	1.33529	17.1798	3.85837	4.39878
gene8913	rna12109	protein_coding	107060381	LOC107060381	XP_015163779.1	probable carboxylesterase 13	2.54346	2.93347	2.13899	1.66085	4.19397	4.62481
gene8912	rna12108	protein_coding	102578196	LOC102578196	XP_006346457.1	nodulation protein H-like	2.46065	3.66911	1.7485	2.97883	2.4754	2.79562
gene8915	rna12111	protein_coding	102578867	LOC102578867	XP_006346459.1	probable carboxylesterase 12	5.18789	6.22655	3.86085	10.3432	11.868	12.1317
gene8914	rna12110	protein_coding	102578522	LOC102578522	XP_006346458.1	2-hydroxyisoflavanone dehydratase-like	0.185463	0.305522	0.301923	0.121091	0.435376	0.622744
gene8917	rna12113	protein_coding	107060382	LOC107060382	XP_015163780.1	2-hydroxyisoflavanone dehydratase-like	0.433555	2.00296	0.422872	0.566755	0.145454	0
gene8916	rna12112	protein_coding	102580493	LOC102580493	XP_006346463.1	probable carboxylesterase 7	15.5611	11.5279	14.4074	15.8204	11.0123	12.8164
gene8919	rna12114	protein_coding	102579845	LOC102579845	XP_006346462.1	probable carboxylesterase 7	39.9867	37.6754	32.5334	15.3945	14.9512	19.1063
gene8918	gene8918	pseudogene	102580167	LOC102580167			2.98262	3.06832	1.54587	2.59318	1.10231	1.80888
gene23687	rna31735	protein_coding	102578826	LOC102578826	XP_006359958.1	nudix hydrolase 3	13.2045	15.9527	10.8649	31.6211	15.7567	15.5638
gene23686	rna31734	protein_coding	102578485	LOC102578485	XP_006359957.2	F-box protein SKIP31-like	29.5517	36.3436	36.5996	37.6077	19.4102	19.8102
gene23681	rna31728,rna31729	protein_coding	102605574	LOC102605574	XP_006359953.1,XP_006359954.1	arabinosyltransferase XEG113	16.6294	17.7734	11.3883	34.3995	24.709	24.4908
gene23683	rna31731	protein_coding	102606149	LOC102606149	XP_006359955.1	ABC transporter E family member 2	0.319885	0.210659	0.28285	0.805264	0.321781	0.337898
gene23682	rna31730	protein_coding	107063138	LOC107063138	XP_015170086.1	pentatricopeptide repeat-containing protein At4g19220, mitochondrial	0.241722	0.0954998	0.189009	0.260282	0.267463	0.414417
gene32632	rna43288	protein_coding	102598501	LOC102598501	XP_006367721.1	pre-mRNA-splicing factor syf2-like	0	0	0	0.0523918	0	0
gene32633	rna43289,rna43290	protein_coding	102598835	LOC102598835	XP_006367722.1,XP_006367723.1	6-hydroxynicotinate 3-monooxygenase	1.36091	2.36491	1.20123	5.52606	3.63515	4.36975
gene32631	rna43287	protein_coding	102600358	LOC102600358	XP_006367727.1	cyclin-dependent kinase F-4-like	0.506424	1.00154	0.576874	0.082687	0	0
gene32636	rna43293	protein_coding	107059167	LOC107059167	XP_015161102.1	uncharacterized LOC107059167	0	0	0	0	0.553974	0
gene32634	rna43291	protein_coding	102599377	LOC102599377	XP_006367724.1	V-type proton ATPase subunit c''1	6.11414	3.90696	5.31543	8.47223	14.704	18.3947
gene32635	rna43292	protein_coding	102599705	LOC102599705	XP_006367725.1	non-specific lipid-transfer protein 4-like	0.161063	1.11648	0	0.157942	1.45907	1.94108
gene32638	rna43295	lncRNA	107059166	LOC107059166		uncharacterized LOC107059166	0	0.114696	0.0566802	0	0	0
gene32639	rna43296	protein_coding	102601724	LOC102601724	XP_006367730.1	premnaspirodiene oxygenase-like	0.177421	0.491107	0.0346543	0	0	0
gene13600	rna18355	protein_coding	102588152	LOC102588152	XP_006350748.1	protein UPSTREAM OF FLC-like	0.200209	0.870347	0.117379	0.0392046	0.120843	0.161449
gene13606	rna18361	protein_coding	102583091	LOC102583091	XP_006350904.1	zinc finger protein ZAT11-like	0	0.383596	0.188629	0.189877	0	0
gene13607	rna18362	protein_coding	102588802	LOC102588802	XP_006350750.1	zinc finger protein ZAT11-like	0	0	0.0919595	0.276886	0.379148	0.758381
gene18659	gene18659	pseudogene	102579658	LOC102579658			0	0	0.0520056	0.0870253	0	0.107204
gene13608	rna18363	protein_coding	102583417	LOC102583417	XP_015165694.1	uncharacterized LOC102583417	9.56018	12.2632	6.90807	18.9959	9.21321	11.2967
gene13609	rna18364	protein_coding	102589130	LOC102589130	NP_001275621.1	probable histone H2B.1-like	21.9612	32.474	20.1655	55.4636	42.6434	54.2837
gene20886	rna28030,rna28031,rna28032,rna28033,rna28034,rna28029	lncRNA	102601076	LOC102601076		uncharacterized LOC102601076	0	0	0	0.0613228	0.0315025	0.0631575
gene20887	rna28035,rna28036,rna28037	protein_coding	102581563	LOC102581563	XP_015168876.1	sugar transporter ERD6-like 5	0.162456	0.481656	0.31741	0.113696	0.0934476	0.109123
gene20884	rna28027	lncRNA	107062584	LOC107062584		uncharacterized LOC107062584	0	0.230709	0.226572	0	0	0
gene20885	rna28028	lncRNA	107062583	LOC107062583		uncharacterized LOC107062583	0	0.118566	0.0468913	0.0234983	0.0482836	0.0483675
gene20882	rna28023,rna28022,rna28021,rna28026,rna28025,rna28024	lncRNA	102600518	LOC102600518		uncharacterized LOC102600518	0.440329	2.12394	0.398579	2.36928	1.28014	0.824614
gene20880	rna28011	protein_coding	102599847	LOC102599847	XP_006357339.1	uncharacterized LOC102599847	7.95642	8.20418	7.19387	16.2353	10.9873	11.6034
gene20881	rna28020,rna28016,rna28017,rna28014,rna28015,rna28012,rna28013,rna28018,rna28019	lncRNA	102600184	LOC102600184		uncharacterized LOC102600184	1.00676	7.41318	1.10743	7.46151	3.18115	3.59295
gene20888	rna28038	protein_coding	102601749	LOC102601749	XP_006357340.1	protein LIKE COV 2-like	8.95279	8.29297	5.43885	16.8477	16.3129	15.6184
gene20889	rna28039	protein_coding	102602086	LOC102602086	XP_006357341.1	ribonucleoside-diphosphate reductase large subunit	8.82054	5.07043	8.78105	8.45152	7.04169	7.86017
gene17479	rna23559	protein_coding	102580985	LOC102580985	XP_006354380.1	E3 ubiquitin-protein ligase RFWD3	2.93324	3.99448	3.39558	6.46782	3.32301	2.69931
gene649	rna894,rna893	protein_coding	102577858	LOC102577858	NP_001275312.1,XP_015161664.1	protein transport SEC13-like protein	150.669	148.823	132.302	131.647	135.8	165.025
gene16385	rna22077	lncRNA	107061670	LOC107061670		uncharacterized LOC107061670	4.12511	6.61817	3.3299	12.4116	4.0086	4.43112
gene16380	rna22072	lncRNA	102581107	LOC102581107		uncharacterized LOC102581107	7.31839	19.7967	4.433	10.4779	5.77458	5.95285
gene16381	rna22073	protein_coding	102581323	LOC102581323	XP_006353424.1	protein trichome birefringence-like 33	0	0.0454931	0	0	0.0463168	0
gene16382	gene16382	pseudogene	102586066	LOC102586066			1.40262	10.6306	1.44996	11.4202	3.161	2.39362
gene16383	rna22074,rna22075	protein_coding	102581655	LOC102581655	XP_006353425.1,XP_015166820.1	cytosolic endo-beta-N-acetylglucosaminidase 1	1.91282	6.20259	2.14795	16.8066	6.61668	6.02936
gene22761	rna30539	protein_coding	102599419	LOC102599419	XP_015169738.1	bidirectional sugar transporter SWEET15-like	0	0	0	0	0.455623	0.455732
gene22760	rna30536,rna30537,rna30538	protein_coding	107062949	LOC107062949	XP_015169733.1,XP_015169734.1	uncharacterized LOC107062949	1.63494	1.67349	1.80192	1.85339	1.80944	0.97662
gene22762	rna30540	protein_coding	102595931	LOC102595931	XP_006359071.1	serine/threonine-protein kinase PBS1	9.71462	5.91419	8.65249	16.109	8.61852	11.4199
gene22766	gene22766	pseudogene	102599741	LOC102599741			0.017813	0	0	0	0.00597253	0.0179677
gene22768	gene22768	pseudogene	102600406	LOC102600406			0	0	0	0.0833545	0	0
gene640	rna882	protein_coding	102601192	LOC102601192	XP_006338501.1	signal recognition particle 43 kDa protein, chloroplastic	18.8247	21.695	16.4037	21.9064	18.0989	19.8091
gene641	rna883	protein_coding	102601531	LOC102601531	XP_006338502.1	paired amphipathic helix protein Sin3-like 2	1.24373	3.0721	1.3773	2.80083	1.37629	1.58793
gene642	rna884	protein_coding	102601866	LOC102601866	XP_006338503.2	paired amphipathic helix protein Sin3-like 1	0.162316	1.84568	0.0792457	0.397518	0.0816588	0.0817053
gene643	rna885	protein_coding	102602204	LOC102602204	XP_006338504.1	paired amphipathic helix protein Sin3-like 2	0.552611	3.45927	0.2399	1.08241	0.43242	0.432967
gene17475	rna23554	protein_coding	102580310	LOC102580310	XP_006354378.2	pentatricopeptide repeat-containing protein At2g29760, chloroplastic-like	1.35767	0.229945	0.909708	0.759579	0.663375	0.625639
gene17474	rna23552,rna23553	protein_coding	102579451	LOC102579451	XP_006354375.1,XP_015167318.1	thioredoxin-like 3-3	43.0598	126.157	34.9914	41.1792	20.7084	24.6234
gene17477	rna23557	protein_coding	102580643	LOC102580643	XP_006354379.1	probable xyloglucan endotransglucosylase/hydrolase protein 32	6.1808	5.14487	4.82948	10.3229	21.3391	23.2638
gene647	rna889	protein_coding	102603775	LOC102603775	XP_006338509.1	uncharacterized LOC102603775	9.22785	27.561	7.0655	12.7122	19.0364	22.677
gene12269	rna16573,rna16574,rna16575,rna16576,rna16577	protein_coding	102584744	LOC102584744	XP_006349592.1,XP_006349593.1,XP_015165142.1	F-box protein At2g16365-like	1.61916	0.331806	1.01653	0.874674	0.750406	0.695669
gene12268	rna16572	protein_coding	102584409	LOC102584409	XP_006349591.1	40S ribosomal protein S25	130.771	227.994	133.602	226.53	169.283	220.96
gene12263	rna16558,rna16559,rna16563,rna16557,rna16561,rna16560,rna16566,rna16565,rna16564,rna16562	protein_coding	102578890	LOC102578890	XP_006349583.1,XP_006349584.1,XP_006349585.1,XP_006349586.1,XP_015165114.1,XP_015165115.1	uncharacterized LOC102578890	1.78755	4.73812	1.73914	5.95216	2.12244	2.07201
gene12260	rna16554	protein_coding	102578220	LOC102578220	XP_006349581.1	nudix hydrolase 16, mitochondrial-like	0.141937	0.350791	0.346543	0.76464	0.928239	1.71526
gene12266	rna16570	lncRNA	107060986	LOC107060986		uncharacterized LOC107060986	0.19067	0.37716	0.186131	0.65386	0.479647	0.287809
gene12265	rna16569	lncRNA	102580752	LOC102580752		uncharacterized LOC102580752	0.552833	1.98368	0.449392	18.0429	13.8867	13.0566
gene12264	rna16568,rna16567	protein_coding	102580407	LOC102580407	XP_006349589.1,XP_015165116.1	delta(12) oleic acid desaturase FAD2-like	15.0136	10.1581	15.6142	41.4895	60.8302	68.0038
gene714	rna972	protein_coding	102597020	LOC102597020	XP_006338578.1	ATP-dependent RNA helicase-like protein DB10	9.82351	13.1378	7.02116	13.7908	11.5923	14.0279
gene21868	rna29388	protein_coding	107062798	LOC107062798	XP_015169361.1	uncharacterized LOC107062798	0.0463777	0	0	0.317883	0	0
gene21867	rna29387	lncRNA	107062799	LOC107062799		uncharacterized LOC107062799	0	0.0552687	0	0	0	0
gene21866	rna29385,rna29386	protein_coding	102602877	LOC102602877	XP_006358271.1,XP_006358272.1	probable DNA double-strand break repair Rad50 ATPase	1.67015	3.26092	1.2434	3.87247	2.77748	2.21385
gene21864	rna29383	protein_coding	102602537	LOC102602537	XP_015169358.1	cation/H(+) antiporter 11-like	0	0	0	0.0288792	0.0593493	0
gene21863	rna29382	lncRNA	107062800	LOC107062800		uncharacterized LOC107062800	0.746051	0.42993	0.187266	6.5638	1.76922	0.698457
gene21862	rna29381	protein_coding	102602206	LOC102602206	XP_006358269.1	uncharacterized LOC102602206	23.4561	56.3991	22.8009	35.869	30.5157	40.9828
gene21861	rna29380	lncRNA	107062794	LOC107062794		uncharacterized LOC107062794	0	0.293496	0	0	0	0
gene21860	rna29379	protein_coding	102599853	LOC102599853	XP_006358263.1	uncharacterized LOC102599853	0	0.563248	0	1.25511	1.14531	0.285878
gene28503	rna38039	protein_coding	102589521	LOC102589521	XP_015159341.1	LOW QUALITY PROTEIN: uncharacterized protein LOC102589521	0	0	0.0372881	0.0373605	0.0383869	0
gene28502	rna38038	protein_coding	107058309	LOC107058309	XP_015159336.1	60S ribosomal protein L5, mitochondrial	0.235634	0.310326	0.179124	0.820146	0.684742	0.607251
gene28501	rna38037	protein_coding	102586244	LOC102586244	XP_015159342.1	NADH-ubiquinone oxidoreductase chain 1-like	0.472419	1.13413	1.12054	1.12372	2.30862	4.14628
gene28507	rna38043	protein_coding	102590845	LOC102590845	XP_006364260.1	guanine nucleotide exchange factor SPIKE 1	24.103	12.049	18.4171	16.7894	11.9255	12.5469
gene28506	rna38042	protein_coding	102590497	LOC102590497	XP_006364259.1	apyrase 1-like	3.01614	4.96586	3.61316	8.28687	5.80711	5.88578
gene28505	rna38041	protein_coding	102590172	LOC102590172	XP_006364258.1	Golgi to ER traffic protein 4 homolog	30.4372	22.0555	28.6542	30.1313	25.2862	30.778
gene28504	rna38040	protein_coding	102589855	LOC102589855	XP_006364257.1	aminoacyl tRNA synthase complex-interacting multifunctional protein 1	67.407	77.7319	61.2159	50.0076	46.1639	52.8949
gene28509	rna38045	protein_coding	102591205	LOC102591205	XP_006364261.1	uncharacterized LOC102591205	2.48198	1.46473	2.26806	4.48101	3.72886	4.61488
gene28508	rna38044	protein_coding	107058315	LOC107058315	XP_015159344.1	uncharacterized LOC107058315	0	0.0926133	0	0.366995	0.282678	0
gene29672	rna39674	protein_coding	102588222	LOC102588222	XP_006365343.1	ethylene-responsive transcription factor ERF106-like	12.8355	13.3685	12.0549	15.7206	9.78458	10.6652
gene29670	rna39672	protein_coding	102587576	LOC102587576	XP_006365341.2	ethylene-responsive transcription factor 1-like	5.41513	21.717	6.25621	14.942	9.59228	11.98
gene29671	rna39673	protein_coding	102587899	LOC102587899	XP_006365342.1	ethylene-responsive transcription factor 5-like	0.98992	19.9556	8.89759	28.7895	8.216	10.0753
gene29674	rna39676,rna39677,rna39678,rna39679,rna39681,rna39680	lncRNA	107058560	LOC107058560		uncharacterized LOC107058560	0	0	0	0.0483777	0	0
gene15125	rna20378	protein_coding	102601614	LOC102601614	XP_006352297.1	uncharacterized LOC102601614	2.65205	9.17237	2.44706	9.16132	4.37257	4.40474
gene15127	rna20379	protein_coding	102601277	LOC102601277	XP_006352213.1	transcription factor bHLH14-like	0.945599	1.37705	0.534846	1.51076	6.85932	6.7705
gene15126	gene15126	pseudogene	102600934	LOC102600934			4.79847	13.4869	4.03124	17.2338	10.272	7.63859
gene15120	rna20371	protein_coding	102600269	LOC102600269	XP_006352211.1	serine/threonine-protein kinase BLUS1-like	4.49631	9.75601	2.99217	21.6558	8.15553	9.33436
gene15123	rna20374	protein_coding	102600598	LOC102600598	XP_006352212.1	ubiquitin-60S ribosomal protein L40	24.1574	88.0889	24.0725	48.8789	33.4127	48.5697
gene15122	rna20373	protein_coding	102601278	LOC102601278	XP_006352296.2	methionine gamma-lyase	0.112843	0	0	0.0552537	0	0.0568447
gene24330	rna32596	protein_coding	102603337	LOC102603337	XP_006360548.1	xyloglucan endotransglucosylase/hydrolase protein 9	9.26568	8.29016	2.04769	15.302	25.7893	28.0641
gene24331	rna32597	protein_coding	102603675	LOC102603675	XP_006360549.1	BTB/POZ domain-containing protein At3g22104	1.81339	0.415852	1.80381	1.58509	0.78178	0.848864
gene24332	rna32598	protein_coding	102604010	LOC102604010	XP_006360550.1	scarecrow-like protein 32	17.4651	6.8728	14.9916	5.05447	3.53592	2.98981
gene15128	rna20380	protein_coding	102601613	LOC102601613	XP_006352214.1	uncharacterized LOC102601613	0.0325484	0.128613	0	0	0	0
gene24336	rna32602	protein_coding	102605014	LOC102605014	XP_006360553.1	transcription factor bHLH69	0.297012	0.251538	0.414585	0.332355	0.384158	0.2566
gene24337	rna32603	lncRNA	102605349	LOC102605349		uncharacterized LOC102605349	3.23346	11.7208	2.94726	12.6686	4.55457	3.61798
gene14831	rna19980	protein_coding	102585951	LOC102585951	XP_006352035.1	cysteine-rich repeat secretory protein 38-like	0	0	0	0	0.0904771	0.0452504
gene14832	rna19981	protein_coding	102586615	LOC102586615	XP_006351953.1	cysteine-rich repeat secretory protein 38-like	0	0.440235	0.0869236	0.436137	1.70214	1.56822
gene14833	rna19982	protein_coding	102586291	LOC102586291	XP_006352036.1	uncharacterized LOC102586291	0	0.243601	0	0.0482783	0.1488	0.0993677
gene14834	rna19984,rna19983	protein_coding	102586956	LOC102586956	XP_006351954.1,XP_015166209.1	peroxisome biogenesis protein 22	6.04674	19.4946	7.01438	17.6746	8.18567	11.4013
gene14835	rna19985,rna19986,rna19987,rna19988	protein_coding	102587292	LOC102587292	XP_006351955.1,XP_006351956.1,XP_006351957.1,XP_015166210.1	zinc finger CCCH domain-containing protein 13	12.1192	16.0481	8.47159	47.6592	14.0329	17.2536
gene14836	rna19989	protein_coding	102588043	LOC102588043	XP_006351958.2	traB domain-containing protein	34.522	43.1384	27.1808	51.6482	32.651	38.5859
gene14837	rna19990	protein_coding	102586957	LOC102586957	XP_015166203.1	peroxidase 27-like	0	0	0.065914	0	0	0.0679718
gene11712	rna15835	protein_coding	102579317	LOC102579317	XP_006349130.1	pentatricopeptide repeat-containing protein At2g15820, chloroplastic	3.69844	4.67665	2.12208	5.9179	2.39381	2.2709
gene11713	rna15836	protein_coding	102591234	LOC102591234	XP_006349080.1	uncharacterized LOC102591234	27.8931	25.2822	31.4267	27.5271	31.1741	37.0059
gene11710	rna15832,rna15833	protein_coding	102590524	LOC102590524	XP_006349078.1,XP_015164943.1	splicing factor U2af small subunit B-like	8.75991	22.4241	6.81696	92.7946	24.9555	19.5761
gene11711	rna15834	protein_coding	102590882	LOC102590882	XP_006349079.1	histone deacetylase HDT2	665.386	561.289	553.3	544.103	404.186	499.448
gene11717	rna15840	protein_coding	102579641	LOC102579641	XP_006349131.2	arogenate dehydratase/prephenate dehydratase 6, chloroplastic-like	4.47405	6.45411	2.86369	5.48904	5.48401	5.8556
gene11714	rna15837	protein_coding	102591560	LOC102591560	XP_006349081.1	protein TIC 100	9.88718	10.8213	6.67206	18.8338	5.96242	5.26728
gene11718	rna15841	protein_coding	102592233	LOC102592233	XP_006349083.1	nucleobase-ascorbate transporter 12	1.79327	2.47035	1.72971	4.01895	2.58709	2.04649
gene11719	rna15842	protein_coding	102592577	LOC102592577	XP_006349084.1	syntaxin-22-like	4.12394	3.44035	3.71478	10.2796	7.16618	8.2565
gene20059	rna26908	protein_coding	102594799	LOC102594799	XP_015168471.1	uncharacterized LOC102594799	0.13123	0.0518742	0	0.308416	0	0.026446
gene20058	rna26907	protein_coding	102594473	LOC102594473	XP_015168472.1	uncharacterized LOC102594473	0	0	0	7.94946	7.08003	9.42289
gene20051	rna26900	protein_coding	102582430	LOC102582430	XP_006356619.1	uncharacterized LOC102582430	3.46066	3.76064	3.01639	9.55157	4.47535	4.34145
gene20050	rna26898,rna26899	protein_coding	102582106	LOC102582106	XP_006356618.1,XP_015168487.1	psbP domain-containing protein 5, chloroplastic	0.478888	0.105101	0.468118	1.1468	0.803457	0.429175
gene20053	rna26902	protein_coding	102583003	LOC102583003	XP_015168488.1	LOW QUALITY PROTEIN: translation initiation factor IF-2-like	41.1668	44.4349	54.3279	62.8097	34.5348	35.8445
gene20052	rna26901	protein_coding	102594140	LOC102594140	XP_006356654.1	nucleolin 1	0	0	0	9.04106	4.92665	4.84488
gene20055	rna26904	protein_coding	102583333	LOC102583333	XP_006356621.1	syntaxin-32-like	5.93586	4.73269	4.8058	11.1821	8.01033	10.3047
gene20054	rna26903	lncRNA	107062408	LOC107062408		uncharacterized LOC107062408	0.345918	1.19724	0.0844339	2.96528	0.261046	0.348194
gene20057	rna26906	protein_coding	107062396	LOC107062396	XP_015168468.1	uncharacterized LOC107062396	0	0	0	1.46173	0.705991	0.264025
gene20056	rna26905	lncRNA	107062397	LOC107062397		uncharacterized LOC107062397	0	0	0	2.06006	1.24421	0.994455
gene235	rna309	lncRNA	107062915	LOC107062915		uncharacterized LOC107062915	2.18892	0.361419	1.42237	7.69345	10.2829	6.04155
gene237	rna311	protein_coding	102585520	LOC102585520	XP_006338140.1	replication protein A 70 kDa DNA-binding subunit A	2.12277	1.91098	1.49695	4.15607	2.62185	3.0619
gene236	rna310	protein_coding	102601302	LOC102601302	XP_006338124.1	uncharacterized LOC102601302	6.44545	19.9683	15.308	15.2349	25.9512	22.4044
gene231	rna305	protein_coding	107057956	LOC107057956	XP_015158625.1	uncharacterized LOC107057956	0	0.0780661	0	0.0773688	0	0
gene233	rna307	protein_coding	102600287	LOC102600287	XP_006338123.1	PHD finger protein ALFIN-LIKE 4-like	9.43253	9.45534	7.46095	11.7758	8.82176	8.29612
gene232	rna306	protein_coding	102599961	LOC102599961	XP_006338122.1	uncharacterized LOC102599961	9.79158	5.60182	10.5618	8.88998	4.26224	5.41526
gene17718	rna23871,rna23870	protein_coding	102602185	LOC102602185	XP_006354602.1,XP_006354603.1	uric acid degradation bifunctional protein TTL	88.646	77.4562	65.0993	64.3034	51.514	57.2541
gene17719	rna23872	protein_coding	102602750	LOC102602750	XP_006354604.2	3-hydroxyisobutyryl-CoA hydrolase 1-like	7.10932	20.2306	5.55707	28.6152	12.8955	11.9938
gene17713	rna23865	protein_coding	102598643	LOC102598643	XP_015167397.1	3-hydroxyisobutyryl-CoA hydrolase 1-like	0.0362565	0	0	0.0710269	0.0729574	0.0730212
gene17715	rna23867	protein_coding	102598971	LOC102598971	XP_006354675.2	benzoate carboxyl methyltransferase-like	0	0.0696112	0	0	0	0
gene17716	rna23868	protein_coding	102599293	LOC102599293	XP_006354676.1	benzoate carboxyl methyltransferase-like	0	0.0768904	0	0	0	0
gene17717	rna23869	protein_coding	102599619	LOC102599619	XP_015167401.1	AT-hook motif nuclear-localized protein 23-like	0.147733	0.0730273	0	0	0	0
gene491	rna681	protein_coding	102584983	LOC102584983	XP_015162216.1	uncharacterized LOC102584983	0.0997354	0.147765	0.0487405	0.0732234	0.0752431	0
gene490	rna680	protein_coding	102599416	LOC102599416	XP_015163646.1	meiosis arrest female protein 1-like	0.134967	0	0.263327	0	0	0
gene493	rna683	protein_coding	102585644	LOC102585644	XP_006338366.1	uncharacterized LOC102585644	0	0.306482	0	0.151753	0.778864	0.777298
gene492	rna682	protein_coding	102585309	LOC102585309	XP_006338365.1	uncharacterized protein DDB_G0292186	0.224329	0.0443315	0	0.351445	0.18054	0.0904366
gene495	rna686,rna685	protein_coding	102586317	LOC102586317	XP_006338368.1,XP_006338369.1	exocyst complex component EXO70B1	4.71241	1.63679	4.80827	5.17067	7.18852	8.7471
gene496	rna687	protein_coding	102577603	LOC102577603	NP_001275314.1	RNA-binding protein precursor	60.2582	38.9029	51.9555	77.572	59.7047	69.6629
gene499	rna694,rna695,rna691,rna692,rna693	protein_coding	102587750	LOC102587750	XP_006338373.1,XP_006338374.1,XP_015162232.1,XP_015162238.1,XP_015162240.1	folate transporter 1, chloroplastic-like	1.87392	5.80549	1.39494	11.4496	3.94677	3.49377
gene498	rna689,rna690	protein_coding	102587196	LOC102587196	XP_006338371.1,XP_006338372.1	ribosome biogenesis protein WDR12 homolog	7.99169	11.5291	6.60654	21.1475	13.7784	14.4183
gene25014	rna33474,rna33475	protein_coding	107063359	LOC107063359	XP_015170643.1,XP_015170644.1	zinc finger BED domain-containing protein RICESLEEPER 2-like	0	0	0.0250459	0.826627	0.0514801	0.10322
gene1189	rna1611	protein_coding	102601085	LOC102601085	XP_006339046.1	premnaspirodiene oxygenase-like	1.11144	0.388957	0.769186	0	0	0
gene1185	gene1185	pseudogene	102601311	LOC102601311			0.204345	0.181706	0.319472	0	0	0
gene1181	rna1607,rna1606,rna1605	protein_coding	102599314	LOC102599314	XP_006339040.1,XP_006339041.1,XP_006339042.1	protein SLOW GREEN 1, chloroplastic-like	7.03376	4.07905	6.9285	5.03604	3.31157	2.73903
gene1180	rna1604	protein_coding	102598663	LOC102598663	XP_006339039.1	uncharacterized LOC102598663	4.82275	132.803	6.17322	4.28538	1.97198	1.96829
gene1183	rna1608	protein_coding	102600076	LOC102600076	XP_006339043.1	premnaspirodiene oxygenase-like	1.59552	0.705535	0.653809	0.113381	0.135911	0.155648
gene1182	gene1182	pseudogene	102598986	LOC102598986			3.94977	1.56369	1.841	0.241493	0.144738	0.290048
gene31413	rna41894	protein_coding	102577874	SI1	NP_001275362.1	putative C-8,7 sterol isomerase	95.9048	64.7526	82.4896	107.093	229.543	270.705
gene31412	rna41893	protein_coding	102593240	LOC102593240	XP_006366819.1	NAD(P)H-quinone oxidoreductase subunit U, chloroplastic	0	0	0	0.91519	0.20885	0.313204
gene31416	rna41897	protein_coding	102594547	LOC102594547	XP_006366823.1	putidaredoxin-like	33.8587	60.7241	29.3956	22.0846	32.9333	42.1402
gene31414	rna41895	protein_coding	102593888	LOC102593888	XP_015160562.1	uncharacterized CRM domain-containing protein At3g25440, chloroplastic	8.60732	4.96541	7.70528	7.75117	3.9657	4.4053
gene22013	rna29580,rna29579	protein_coding	102597254	LOC102597254	XP_006358416.1,XP_015169407.1	cellulose synthase A catalytic subunit 4 [UDP-forming]	3.04972	3.62225	2.10426	0.624325	0.120264	0.201013
gene22012	rna29578	protein_coding	102597581	LOC102597581	XP_006358417.1	probable LRR receptor-like serine/threonine-protein kinase At4g08850	0	0.128278	0.0634891	0	0.0489962	0.114651
gene22011	rna29577	protein_coding	102596931	LOC102596931	XP_006358415.1	protein JASON	2.74541	2.51304	2.68263	2.2532	3.28982	3.74407
gene22010	rna29576	protein_coding	102596592	LOC102596592	XP_006358414.1	heterogeneous nuclear ribonucleoprotein 1-like	0.964445	0.952844	0.904723	2.87056	2.4061	2.44996
gene22017	rna29586	protein_coding	102598879	LOC102598879	XP_006358421.1	60S ribosomal protein L23	117.853	145.577	113.201	184.281	184.823	239.33
gene22016	rna29585	protein_coding	102598550	LOC102598550	XP_006358420.1	uncharacterized LOC102598550	0.0441771	0.305553	0.086328	0.259535	0.311093	0.0890501
gene22015	rna29584	protein_coding	102579672	LOC102579672	XP_015169399.1	cytochrome P450 83B1-like	0	0	0	0	0	0.100225
gene22014	rna29583,rna29582,rna29581	protein_coding	102597897	LOC102597897	XP_006358418.1,XP_015169412.1,XP_015169413.1	protein PHR1-LIKE 1-like	6.08287	4.35604	4.42194	8.92182	7.80406	6.40636
gene15820	rna21327,rna21326,rna21328	protein_coding	102587397	LOC102587397	XP_006352911.1,XP_015166603.1,XP_015166604.1	homeobox-leucine zipper protein HDG5	0	0.0834455	0	0	0	0
gene15821	rna21330,rna21331,rna21329	protein_coding	102577815	GAMMA-TMT	NP_001275191.1,XP_006352913.1,XP_015166573.1	gamma-tocopherol methyltransferase	41.7208	36.3222	35.1172	19.427	13.7	13.5506
gene15822	rna21332	protein_coding	102588263	LOC102588263	XP_006352914.1	alpha/beta hydrolase domain-containing protein 17B	1.10595	0.715867	0.223594	3.02438	2.57037	3.11394
gene15823	rna21333	protein_coding	102588595	LOC102588595	XP_006352915.1	40S ribosomal protein S30	190.535	546.37	206.198	191.099	161.545	217.927
gene15825	rna21335,rna21336	protein_coding	102588915	LOC102588915	XP_006352916.1,XP_015166605.1	cellulose synthase-like protein D3	0.535768	0.512041	0.625095	0.964248	1.63413	1.8305
gene15826	rna21337	protein_coding	102589464	LOC102589464	XP_006352918.1	CSC1-like protein At1g32090	1.99548	1.9492	1.30746	7.92055	5.22763	5.28574
gene15827	rna21338	protein_coding	102589793	LOC102589793	XP_006352919.1	4-coumarate--CoA ligase-like 6	0.361581	0.952464	0.235583	1.85837	0.788068	0.789932
gene15828	rna21339	protein_coding	102590122	LOC102590122	XP_006352920.1	plastidal glycolate/glycerate translocator 1, chloroplastic	0.302902	1.13043	0.29601	0.0988482	0.0338558	0.0678634
gene6324	rna8545	protein_coding	102592309	LOC102592309	XP_006343959.1	ubiquitin-conjugating enzyme E2 5	8.17661	27.1267	8.06885	18.5192	13.1814	17.1681
gene6325	rna8547,rna8546	protein_coding	102592653	LOC102592653	XP_006343960.1,XP_015162630.1	uncharacterized LOC102592653	1.39562	0.260658	1.03199	1.08932	0.739569	0.969803
gene6326	rna8550,rna8551,rna8549,rna8548	protein_coding	102592985	LOC102592985	XP_006343961.1,XP_006343962.1,XP_006343963.1,XP_006343964.1	puromycin-sensitive aminopeptidase	32.3559	33.5693	30.8053	38.9954	32.8831	34.6704
gene6327	rna8552	protein_coding	102593971	LOC102593971	XP_006343965.1	uncharacterized protein At1g76660	42.1204	23.094	39.8621	27.105	23.6239	26.752
gene6320	rna8541	protein_coding	102590970	LOC102590970	XP_006343955.1	uncharacterized LOC102590970	3.81304	5.81043	3.00732	19.6127	8.54996	10.0933
gene6321	rna8542	protein_coding	102591311	LOC102591311	XP_006343956.1	E3 ubiquitin-protein ligase At3g02290	14.5634	13.0116	14.0171	17.9452	16.9221	20.7924
gene6322	rna8543	protein_coding	102591641	LOC102591641	XP_006343957.1	AT-rich interactive domain-containing protein 2	4.42995	1.70445	3.32283	3.37846	3.41981	3.92191
gene6323	rna8544	protein_coding	102591981	LOC102591981	XP_006343958.1	cyclin-dependent kinase D-3-like	2.43344	1.52988	2.37794	4.54834	4.97006	5.16648
gene6328	rna8553	protein_coding	102594299	LOC102594299	XP_006343966.1	BTB/POZ domain-containing protein At5g41330	0.240578	1.32414	0.604546	0.672946	0.829745	0.762285
gene6329	rna8554	protein_coding	102594638	LOC102594638	XP_006343967.1	cytochrome P450 86A22	0	0.0334614	0	0	0	0.0341493
gene28268	rna37742,rna37740,rna37741	protein_coding	102595088	LOC102595088	XP_006364046.1,XP_006364047.1,XP_015159245.1	sec14 cytosolic factor-like	0.660206	5.52312	0.644706	2.53707	0.766458	1.56474
gene28269	rna37743	protein_coding	102595628	LOC102595628	XP_006364048.1	SEC14 cytosolic factor	0.612621	3.0616	0.498602	2.6668	1.91757	1.62476
gene5668	rna7726	protein_coding	102585220	LOC102585220	XP_006343360.1	uncharacterized LOC102585220	1.69711	2.37861	2.15968	6.26004	3.45419	3.34187
gene5669	rna7727	protein_coding	102585562	LOC102585562	XP_006343361.1	oligopeptide transporter 7-like	0.0803388	0.0793546	0.0523468	0.314583	0.269379	0.297053
gene5664	rna7721	protein_coding	102584039	LOC102584039	XP_006343356.1	rac-like GTP-binding protein RHO1	22.1759	24.9785	18.7633	28.5379	17.5115	19.6096
gene5665	rna7722	protein_coding	102584359	LOC102584359	XP_006343357.1	uncharacterized LOC102584359	11.3094	89.2706	12.8014	31.6684	15.2407	18.4908
gene5660	rna7717,rna7716,rna7715,rna7714,rna7713	protein_coding	102582034	LOC102582034	XP_006343349.1,XP_006343351.1,XP_015162346.1,XP_015162347.1,XP_015162348.1	protein MID1-COMPLEMENTING ACTIVITY 1	1.10036	2.42177	1.0081	2.97975	1.97686	3.11974
gene5661	rna7718	protein_coding	102582829	LOC102582829	XP_006343352.1	F-box protein At4g35930	13.9612	5.68738	15.9815	7.87949	7.98772	11.0069
gene5662	rna7719	protein_coding	102583363	LOC102583363	XP_006343354.1	vacuolar protein sorting-associated protein 35A-like	5.19505	6.73017	4.41641	11.519	6.07639	5.4341
gene5663	rna7720	protein_coding	102583693	LOC102583693	XP_006343355.1	ubiquitin-conjugating enzyme E2 5B-like	19.3046	59.0742	21.0302	22.8785	37.7237	35.3334
gene27520	rna36773	protein_coding	102579391	LOC102579391	XP_006363427.1	UDP-glycosyltransferase 83A1-like	0	0.0397626	0	0.0394041	0	0
gene27521	rna36774	protein_coding	102579717	LOC102579717	XP_006363428.1	uncharacterized LOC102579717	0	0	0	0.12271	0.0630493	0.042146
gene27524	rna36778,rna36779,rna36780,rna36777	protein_coding	102580038	LOC102580038	XP_006363429.1,XP_006363430.2,XP_015158911.1	protein RIK	7.84949	28.824	6.87131	81.9506	29.3916	23.4784
gene27525	rna36781	protein_coding	102580702	LOC102580702	XP_006363431.1	glycine-rich RNA-binding protein blt801-like	41.2626	40.5927	34.8552	52.4924	37.7521	42.6838
gene27527	rna36785,rna36784	protein_coding	102581604	LOC102581604	XP_006363434.1,XP_015158917.1	probable sugar phosphate/phosphate translocator At3g17430	6.38426	5.85484	5.89408	17.056	7.62685	8.34259
gene7745	rna10523	lncRNA	107060227	LOC107060227		uncharacterized LOC107060227	0.100161	0.396291	0	1.07958	0	0.201557
gene7747	rna10525	lncRNA	107060224	LOC107060224		uncharacterized LOC107060224	0	2.95643	0	0	0	0
gene7746	rna10524	protein_coding	102596631	LOC102596631	XP_006345335.1	translation initiation factor eIF-2B subunit delta-like	6.13572	6.96705	4.62357	11.1991	6.28741	7.37231
gene7740	gene7740	pseudogene	102592428	LOC102592428			0.117081	0.132143	0.0163502	0.343797	0.08412	0.067487
gene7743	rna10521	protein_coding	102602582	LOC102602582	XP_006345349.1	zinc finger CCCH domain-containing protein 39-like	0	0	0	0.0891093	0.0915175	0.0915381
gene7749	rna10527	protein_coding	102597292	LOC102597292	XP_006345337.1	protein Dr1 homolog	5.18759	13.8254	5.80007	10.7521	5.2951	6.81329
gene7748	rna10526	protein_coding	102596968	LOC102596968	XP_006345336.1	single-stranded DNA-binding protein, mitochondrial	21.5986	18.4041	16.9492	18.6956	12.8809	16.3688
gene1969	rna2662	protein_coding	102604236	LOC102604236	XP_006339849.1	ADP-ribosylation factor 2-B-like	2.33402	6.83164	2.67876	5.16084	5.30015	6.09418
gene1968	rna2661	protein_coding	102603900	LOC102603900	XP_006339848.1	microtubule-associated protein RP/EB family member 1C	6.80812	3.4141	5.50959	5.12441	4.19126	5.68283
gene1963	rna2656	protein_coding	102601541	LOC102601541	XP_006339842.1	uncharacterized LOC102601541	74.2592	76.0821	61.0126	76.2658	58.5288	64.941
gene1962	rna2655	protein_coding	107062400	LOC107062400	XP_015168477.1	uncharacterized LOC107062400	0.0654647	0.129421	0	0.192351	0	0
gene1961	rna2654	protein_coding	102578258	LOC102578258	XP_015168456.1	uncharacterized LOC102578258	0.139812	0.055241	0	0.246362	0.140639	0.112786
gene1960	rna2653	protein_coding	102601877	LOC102601877	XP_006339843.1	cytochrome P450 81D1-like	9.78328	6.64538	10.1968	12.4525	12.2202	13.4361
gene1967	rna2660	protein_coding	102603563	LOC102603563	XP_006339847.1	probable LRR receptor-like serine/threonine-protein kinase At4g37250	0.744205	0.784065	1.18806	1.21417	1.14785	1.87627
gene1966	rna2659	protein_coding	102603225	LOC102603225	XP_006339846.1	transcription factor MYB44-like	64.0064	59.6454	62.3989	86.9654	65.6599	74.2049
gene1965	rna2658	protein_coding	102602884	LOC102602884	XP_006339845.1	probable cadmium/zinc-transporting ATPase HMA1, chloroplastic	10.1893	10.8976	9.32695	17.9724	11.0988	10.907
gene1964	rna2657	protein_coding	102602545	LOC102602545	XP_006339844.1	protein MRG1	5.04949	11.7346	5.25323	10.3465	9.26596	7.77464
gene27753	rna37080	misc_RNA	102599453	LOC102599453		uncharacterized LOC102599453	10610.4	12119.3	20019.5	5237.16	18185.8	11232.3
gene27752	rna37078,rna37079,rna37076,rna37077	protein_coding	102598925	LOC102598925	XP_006363635.1,XP_006363636.1,XP_015159011.1,XP_015159012.1	probable tRNA (guanine(26)-N(2))-dimethyltransferase 1	0.452532	1.54904	0.380371	2.92316	1.12657	0.924746
gene27757	rna37085,rna37084	protein_coding	107058156	LOC107058156	XP_015159008.1,XP_015159009.1	uncharacterized LOC107058156	67832.4	57569.1	101857	23983.3	84271.7	65825.7
gene27756	rna37083	protein_coding	107058160	LOC107058160	XP_015159013.1	putative receptor-like protein kinase At3g47110	0	0	0	0.0204213	0	0
gene4216	rna5765,rna5766	protein_coding	102585886	LOC102585886	XP_006341925.1,XP_006341926.1	uncharacterized LOC102585886	55.7608	32.835	49.3368	61.7819	45.4635	45.8721
gene4217	rna5767	protein_coding	102586441	LOC102586441	XP_006341927.1	deoxyuridine 5'-triphosphate nucleotidohydrolase-like	2.64639	9.84334	2.37629	4.56416	3.19563	2.23628
gene4214	rna5763	lncRNA	107059667	LOC107059667		uncharacterized LOC107059667	0.108492	0	0	0	0.163721	0.0546565
gene4215	rna5764	protein_coding	102585551	LOC102585551	XP_006341924.1	uncharacterized LOC102585551	4.60779	14.7167	4.56926	14.0258	9.84258	9.78035
gene4212	rna5760,rna5761	protein_coding	102584690	LOC102584690	XP_006341921.1,XP_006341922.1	uncharacterized LOC102584690	0.185259	0.156846	0.368211	0.803154	1.26426	1.01994
gene4213	rna5762	protein_coding	102585210	LOC102585210	XP_006341923.1	uncharacterized LOC102585210	0.135462	0.401547	0.17647	0.397915	0.181699	0.227541
gene4210	rna5758	protein_coding	102584028	LOC102584028	XP_006341919.1	uncharacterized membrane protein At1g75140-like	6.0985	2.37641	5.46819	6.05222	7.00693	9.53464
gene4211	rna5759	protein_coding	102584345	LOC102584345	XP_006341920.1	outer envelope pore protein 24A, chloroplastic	3.05326	4.96328	3.18081	8.04112	6.75818	7.65356
gene27754	rna37081	protein_coding	107058157	LOC107058157	XP_015159010.1	uncharacterized LOC107058157	8057.24	7284.14	11351.1	2539.36	10838	5579.06
gene4219	rna5769	protein_coding	102586770	LOC102586770	XP_006341928.1	glucan endo-1,3-beta-glucosidase 7-like	4.50357	4.59392	3.57795	7.74302	7.698	7.30843
gene9884	rna13386	protein_coding	102587265	LOC102587265	XP_006347263.1	uncharacterized LOC102587265	0.251098	3.73594	0.244431	4.1885	3.79258	2.01222
gene9886	rna13388	lncRNA	107060628	LOC107060628		uncharacterized LOC107060628	2.80299	3.92899	1.25365	7.66905	5.87659	6.5773
gene9887	gene9887	pseudogene	102595990	LOC102595990			0.341042	0.147422	0	0.125221	1.02925	1.26756
gene9880	rna13379,rna13380	protein_coding	102585930	LOC102585930	XP_006347261.1,XP_015164208.1	uncharacterized LOC102585930	1.96923	4.48189	1.19993	9.92113	2.14037	1.96683
gene9881	rna13381	protein_coding	107060617	LOC107060617	XP_015164188.1	uncharacterized LOC107060617	1.87326	3.70261	1.66848	7.01407	2.38344	2.05392
gene9882	rna13384,rna13385,rna13382,rna13383	protein_coding	102586266	LOC102586266	XP_015164209.1,XP_015164210.1,XP_015164211.1,XP_015164212.1	uncharacterized LOC102586266	0.297763	1.11724	0.116342	1.10019	0.778884	0.659932
gene9883	gene9883	pseudogene	102586928	LOC102586928			8.15587	10.8892	5.96276	16.7811	8.92383	7.65304
gene32878	gene32878	pseudogene	102581530	LOC102581530			2.45187	5.15802	1.65387	6.55128	4.97903	5.69838
gene32875	rna43557	protein_coding	102580967	LOC102580967	XP_006367868.1	BURP domain-containing protein 5-like	2.36031	7.80621	0.384254	0.148178	0.0304441	0.0609671
gene32876	rna43561,rna43559,rna43558	protein_coding	102581310	LOC102581310	XP_015161219.1	late blight resistance protein R1-A-like	0.448789	2.58662	0.297202	1.22237	0.491557	0.385649
gene32872	rna43550,rna43551,rna43552,rna43553,rna43554,rna43555	protein_coding	102579213	LOC102579213	XP_006367862.1,XP_006367863.1,XP_006367864.1,XP_006367865.1,XP_006367866.1,XP_015161215.1	protein CLP1 homolog	28.4572	17.8199	22.6536	19.1148	11.0774	12.5422
gene32873	gene32873	pseudogene	107059240	LOC107059240			0	0	0	0.0648555	0.0666217	0
gene12375	rna16711	protein_coding	102591131	LOC102591131	XP_006349690.1	uncharacterized LOC102591131	0.823056	1.21249	1.33223	5.78427	1.15359	0.952819
gene12374	rna16710,rna16709	protein_coding	102590529	LOC102590529	XP_006349688.1,XP_006349689.1	40S ribosomal protein S24-1	75.9171	263.875	72.4395	111.062	85.6944	99.3805
gene12377	rna16713	protein_coding	102591460	LOC102591460	XP_006349691.1	late embryogenesis abundant protein D-34-like	0.0467101	0.015376	0.121764	0.259074	0.25058	0.0785316
gene16696	rna22477,rna22478,rna22479	protein_coding	102578800	LOC102578800	XP_006353742.1,XP_006353743.1,XP_006353744.1	serine/threonine-protein kinase HT1-like	193.204	158.81	172.525	118.4	113.361	150.721
gene16697	rna22480	protein_coding	102579553	LOC102579553	XP_006353745.1	beta-amyrin 28-oxidase-like	0	0	0	0.0808128	0.0415154	0.124792
gene16694	rna22475	protein_coding	102606447	LOC102606447	XP_006353740.1	uncharacterized LOC102606447	25.1843	17.3579	20.0656	39.5856	22.7811	24.7219
gene12372	rna16707,rna16706	protein_coding	102589024	LOC102589024	XP_006349684.1,XP_006349686.1	uncharacterized LOC102589024	3.97634	7.32249	2.24287	6.43871	5.30793	6.78431
gene31998	rna42595	protein_coding	107058998	LOC107058998	XP_015160822.1	probable F-box protein At4g22060	0.902361	0.548942	0.813488	0.747858	0.244429	0.489338
gene31999	rna42596	protein_coding	102606419	LOC102606419	XP_006367265.1	DNA topoisomerase 6 subunit A	87.0571	76.1829	87.3944	43.0448	43.6939	45.652
gene31993	rna42590	protein_coding	102579749	LOC102579749	XP_006367270.2	TBC1 domain family member 8B-like	0.556599	1.0517	0.567678	2.91377	1.48491	1.22027
gene31991	rna42588	protein_coding	102604180	LOC102604180	XP_006367260.2	UDP-glycosyltransferase 73C5-like	0.452151	0.447346	0.441252	0	0.227505	0.284225
gene31996	rna42593	protein_coding	102580068	LOC102580068	XP_015160824.1	thioredoxin-like protein AAED1, chloroplastic	2.00088	6.65976	2.42567	3.50623	3.11194	2.19482
gene31997	rna42594	lncRNA	102606081	LOC102606081		uncharacterized LOC102606081	1.66399	13.8755	0.989148	0.708644	0.291163	0.364273
gene31994	rna42591	protein_coding	102605405	LOC102605405	XP_006367263.1	serine/threonine-protein kinase CDL1	10.2159	7.86403	11.1849	11.1674	8.33718	6.98899
gene31995	rna42592	protein_coding	102577591	LOC102577591	XP_006367264.1	adenylate kinase	24.3612	19.2162	25.8641	29.2335	27.8456	31.8027
gene31550	rna42040,rna42039	protein_coding	102580175	LOC102580175	XP_006366925.2,XP_015160628.1	ent-kaurenoic acid oxidase 2-like	0	0.0664031	0	0	0	0
gene30119	rna40242	lncRNA	102593000	LOC102593000		uncharacterized LOC102593000	2.50342	65.8203	2.09384	9.81439	4.4388	2.51739
gene30118	rna40241	protein_coding	102592666	LOC102592666	XP_006365719.1	WAT1-related protein At2g39510	0.0555795	0.769002	0.0542941	0.435427	0.335494	0
gene30115	rna40234	protein_coding	102590986	LOC102590986	XP_006365713.1	actin-depolymerizing factor 2	85.0398	83.5783	89.4758	71.7499	74.3559	93.0084
gene30117	rna40240,rna40237,rna40238,rna40239	protein_coding	102591883	LOC102591883	XP_006365716.1,XP_006365717.1,XP_006365718.1,XP_015160050.1	2-oxoglutarate dehydrogenase, mitochondrial-like	6.40186	6.84008	4.59015	9.68978	6.34535	7.5523
gene30116	rna40235,rna40236	protein_coding	102591326	LOC102591326	XP_006365714.1,XP_006365715.1	ras-related protein RABE1c-like	28.6639	39.2395	24.097	51.4829	46.5113	53.6871
gene30110	rna40227,rna40229,rna40228	protein_coding	102589759	LOC102589759	XP_006365709.1,XP_006365710.1,XP_015160053.1	UDP-glucuronic acid decarboxylase 6-like	26.6084	35.698	26.4494	33.5368	32.8199	40.7665
gene30113	rna40232	protein_coding	102590636	LOC102590636	XP_006365712.1	uncharacterized LOC102590636	7.24019	5.15773	5.86998	11.6392	5.32406	4.86963
gene30112	rna40231	protein_coding	102590298	LOC102590298	XP_006365711.1	histone H4	3.91486	14.0143	5.93197	13.6568	26.2766	26.822
gene20299	rna27235,rna27234	protein_coding	102579460	LOC102579460	XP_006356830.2	uncharacterized LOC102579460	19.5366	11.8398	15.6043	13.4181	10.9856	18.1177
gene20298	rna27233	protein_coding	102579136	LOC102579136	XP_015168607.1	squalene monooxygenase-like	48.1838	100.525	37.5062	81.8554	94.4579	107.143
gene20293	rna27228	protein_coding	107062458	LOC107062458	XP_015168605.1	G-type lectin S-receptor-like serine/threonine-protein kinase At4g27290	0	0	0	0.0234117	0	0
gene20290	rna27225	protein_coding	102604102	LOC102604102	XP_006356819.1	G-type lectin S-receptor-like serine/threonine-protein kinase At4g27290	0.162267	0.137373	0.0453153	0.283642	0.0932704	0.140271
gene20297	rna27232	protein_coding	102578806	LOC102578806	XP_006356829.1	uncharacterized LOC102578806	5.46116	6.04352	4.99447	9.53948	5.9334	7.13352
gene20296	rna27231	protein_coding	102578463	LOC102578463	XP_006356828.1	uncharacterized protein At3g49720-like	0.594668	1.86992	0.475307	2.54113	2.06672	2.28775
gene20295	rna27230	protein_coding	102606459	LOC102606459	XP_006356827.1	1-aminocyclopropane-1-carboxylate synthase 3	0	0.0426379	0	0.0422528	0.303882	0.565429
gene20294	rna27229	protein_coding	102606125	LOC102606125	XP_015168584.1	CSC1-like protein RXW8	0	0	0	0	0.205346	0.343144
gene23769	rna31849	protein_coding	102593850	LOC102593850	XP_006360071.1	protein DETOXIFICATION 18-like	0	0	0	0.0900318	0	0
gene18243	rna24516	protein_coding	102603756	LOC102603756	XP_006355050.1	histidine kinase 4	7.01567	7.68541	8.74771	19.41	14.0801	13.5317
gene18242	rna24513,rna24512,rna24515,rna24514	protein_coding	102603421	LOC102603421	XP_006355049.1,XP_015167649.1,XP_015167650.1,XP_015167651.1	zinc finger protein 4-like	10.0287	13.6226	8.42291	19.61	14.4845	17.8759
gene18241	rna24511	protein_coding	102602858	LOC102602858	XP_006355048.2	uncharacterized LOC102602858	0.129031	0.379671	0.144569	0.63578	0.105093	0.0393333
gene21650	rna29065	protein_coding	102583116	LOC102583116	XP_006358059.1	uncharacterized LOC102583116	0.777939	2.24895	0.731415	1.78084	1.38921	0.969864
gene21651	rna29066	protein_coding	102583447	LOC102583447	XP_006358060.1	alpha/beta hydrolase domain-containing protein 17B-like	0.472077	0.326533	0.276736	0.785826	0.474914	0.475752
gene21654	rna29069	protein_coding	102585753	LOC102585753	XP_006358065.1	GDSL esterase/lipase At1g29670-like	0	0	0	0	0.0851971	0
gene21655	rna29072,rna29071,rna29070	protein_coding	102586087	LOC102586087	XP_006358066.1,XP_006358067.1,XP_006358069.1	floral homeotic protein AGAMOUS	0	0.134143	0.069372	0	0	0
gene21656	rna29073	protein_coding	102587092	LOC102587092	XP_006358070.1	serine/threonine-protein kinase HT1-like	4.08536	3.67488	3.60293	8.16178	4.97834	6.19511
gene21657	rna29074	protein_coding	102587421	LOC102587421	XP_006358071.1	cyclic phosphodiesterase-like	8.06886	10.1172	9.01556	8.31204	11.2156	14.0683
gene21658	rna29075	protein_coding	102578250	LOC102578250	XP_006358133.1	uncharacterized LOC102578250	0.170398	0	0	0	0.0857265	0
gene21659	rna29076	protein_coding	102587751	LOC102587751	XP_006358072.1	uncharacterized LOC102587751	4.48538	5.43953	4.79258	3.39924	1.78822	1.70383
gene18246	rna24522	protein_coding	102604985	LOC102604985	XP_006355054.1	uncharacterized LOC102604985	0	0	0	0	0.276017	0.207222
gene18245	rna24519,rna24518,rna24520,rna24521	protein_coding	102604434	LOC102604434	XP_006355052.1,XP_006355053.1,XP_015167652.1	uncharacterized LOC102604434	7.80232	20.4544	5.51109	8.59379	6.72898	8.25659
gene18244	rna24517	protein_coding	102604093	LOC102604093	XP_006355051.1	U-box domain-containing protein 21-like	0	2.27631	0.0900318	0.270685	0.231753	0.0928684
gene26924	rna35989	protein_coding	102599122	LOC102599122	XP_006362875.1	actin-related protein 2/3 complex subunit 2A	8.00179	14.5636	6.23414	18.7459	11.6165	13.4217
gene26923	rna35988	protein_coding	102598791	LOC102598791	XP_006362874.1	NAC domain-containing protein 90-like	0	0.0664298	0	0.0658201	0.0676121	0
gene26922	rna35987	protein_coding	102579924	LOC102579924	XP_006362904.1	basic proline-rich protein	0.0332492	0.459843	0	0	0	0
gene26921	rna35986	protein_coding	102598453	LOC102598453	XP_006362873.1	protein TPLATE	40.8061	23.7531	36.2316	40.04	28.2452	32.4567
gene26920	rna35985	protein_coding	102598123	LOC102598123	XP_006362872.1	mitochondrial fission protein ELM1	4.4932	6.42112	4.50808	10.5661	7.18365	8.28997
gene26929	rna35994	protein_coding	102599445	LOC102599445	XP_006362876.1	uncharacterized LOC102599445	0	0.294219	0.579668	0.145687	0.149553	0.298569
gene19488	rna26139	protein_coding	102598648	LOC102598648	XP_006356133.1	acid phosphatase 1-like	0.242531	1.07996	0.118325	0	0	0
gene19489	rna26140	protein_coding	102598975	LOC102598975	XP_006356134.1	acid phosphatase 1-like	9.42301	14.334	2.51653	0.867858	1.62071	1.37841
gene30808	rna41099	protein_coding	102598611	LOC102598611	XP_006366314.1	7-deoxyloganetin glucosyltransferase-like	6.8131	3.81481	4.61865	0.945055	0.888647	0.511016
gene19482	rna26133	protein_coding	107062257	LOC107062257	XP_015168160.1	putative receptor-like protein kinase At3g47110	0	0	0	0.0448854	0.0461156	0.0461992
gene19483	rna26134	protein_coding	107062269	LOC107062269	XP_015168177.1	leucine-rich repeat receptor-like protein kinase PXL2	0	0.217448	0	0	0	0
gene19480	rna26131,rna26130	lncRNA	102584864	LOC102584864		uncharacterized LOC102584864	0.115483	0.114136	0	0.834012	0.514075	0.171602
gene19481	rna26132	protein_coding	102597339	LOC102597339	XP_006356131.2	probable LRR receptor-like serine/threonine-protein kinase At3g47570	0	0.0653167	0	0.0970862	0	0.0499558
gene19486	rna26137	lncRNA	102598411	LOC102598411		uncharacterized LOC102598411	0	0.186089	0	0	0	0
gene19487	rna26138	protein_coding	102583231	LOC102583231	XP_015168181.1	protein CHUP1, chloroplastic-like	10.2849	9.07958	5.36831	12.3454	10.1203	10.9079
gene19485	rna26136	protein_coding	102597664	LOC102597664	XP_015168179.1	probable LRR receptor-like serine/threonine-protein kinase At3g47570	0	0.00950506	0.0141066	0.0282601	0	0.0291086
gene19730	rna26494,rna26495,rna26496,rna26497	protein_coding	102594472	LOC102594472	XP_006356369.1,XP_006356370.1,XP_006356371.1,XP_015168293.1	CBL-interacting serine/threonine-protein kinase 3-like	37.2284	32.3616	30.7661	46.1394	38.2584	37.9263
gene19731	rna26498,rna26499	protein_coding	102595256	LOC102595256	XP_006356372.1,XP_015168294.1	protein kinase 2B, chloroplastic-like	0.186128	0.229908	0.227337	0.319053	0.140482	0.0937542
gene19732	rna26500	protein_coding	102595579	LOC102595579	XP_006356373.1	stomatal closure-related actin-binding protein 1	16.0087	8.39103	19.7647	16.8937	15.7956	15.5965
gene19733	rna26501	lncRNA	107062304	LOC107062304		uncharacterized LOC107062304	4.99206	3.45293	6.33406	4.06524	5.40467	3.30812
gene19734	rna26502	protein_coding	102596128	LOC102596128	XP_006356375.1	uncharacterized LOC102596128	1.24651	0.838289	1.24422	2.82992	2.48108	1.89888
gene19735	rna26503	protein_coding	102596463	LOC102596463	XP_006356376.1	blue copper protein-like	1.49125	3.46467	1.38347	4.01701	5.02637	4.50483
gene19736	rna26504,rna26505	protein_coding	102596797	LOC102596797	XP_006356377.1,XP_015168297.1	proteasome-associated protein ECM29 homolog	7.60172	7.98976	6.47374	14.153	7.17324	6.80976
gene19737	gene19737	pseudogene	102600065	LOC102600065			0	0	0.0214116	0.0214426	0.0220346	0
gene19738	rna26506,rna26507	lncRNA	107062305	LOC107062305		uncharacterized LOC107062305	0.588216	5.32872	0.90186	0.658269	0.761509	0.169032
gene19739	rna26508	protein_coding	102597119	LOC102597119	XP_006356378.1	uncharacterized LOC102597119	0.364494	2.2843	0.948416	2.38168	1.95634	1.34385
gene969	rna1344,rna1345	protein_coding	107060612	LOC107060612	XP_015164177.1,XP_015164181.1	uncharacterized LOC107060612	4.63825	7.73669	4.20119	11.2319	7.21501	8.28329
gene968	rna1342,rna1343	protein_coding	102595804	LOC102595804	XP_006338884.1,XP_006338885.1	probable lysine-specific demethylase ELF6	10.8862	4.00572	8.98436	9.03079	5.27641	5.59628
gene4613	rna6288,rna6289	protein_coding	102590061	LOC102590061	XP_006342325.1,XP_006342326.1	U-box domain-containing protein 34-like	4.03733	5.63821	3.16105	12.3281	4.47003	4.93028
gene961	rna1334	lncRNA	102594372	LOC102594372		uncharacterized LOC102594372	1.15147	3.20298	0.872811	15.3431	3.73478	2.06184
gene960	rna1333	protein_coding	102594040	LOC102594040	XP_006338882.1	F-box protein SKIP14-like	5.20644	4.66246	4.30559	8.51339	6.2732	6.83645
gene966	rna1339,rna1338,rna1340	lncRNA	102595263	LOC102595263		uncharacterized LOC102595263	1.60025	11.1825	0.9139	0	0	0
gene18284	rna24563,rna24564,rna24565	lncRNA	102595461	LOC102595461		uncharacterized LOC102595461	0.43448	1.37395	0.680299	4.61998	2.47828	1.51258
gene18283	rna24562	lncRNA	107062015	LOC107062015		uncharacterized LOC107062015	0.17931	0	0	0	0	0
gene18282	gene18282	pseudogene	102597337	LOC102597337			0	0	0	0.0335562	0	0
gene18281	rna24561	lncRNA	107057712	LOC107057712		uncharacterized LOC107057712	0	0	0	0.0735568	0	0
gene18280	rna24560	lncRNA	102594794	LOC102594794		uncharacterized LOC102594794	0	0	0	10.3295	0	7.75489
gene4616	rna6292	protein_coding	102591301	LOC102591301	XP_006342329.1	uncharacterized LOC102591301	5.3738	7.82201	4.01551	11.6002	5.71624	6.13388
gene18289	rna24570	protein_coding	107062014	LOC107062014	XP_015167663.1	uncharacterized LOC107062014	1.80973	0.320457	1.9187	2.23977	0.944595	1.68684
gene9141	rna12449	misc_RNA	107060426	LOC107060426		uncharacterized LOC107060426	29572	32544.2	47290.6	10327.7	34716.3	21969.2
gene9140	rna12448	protein_coding	107060425	LOC107060425	XP_015163876.1	uncharacterized LOC107060425	6985.42	7145.29	9559.69	2410.94	8661.32	5424.39
gene9143	rna12452,rna12451	lncRNA	102582056	LOC102582056		uncharacterized LOC102582056	0	0	0	10.2185	0	0
gene9142	rna12450	protein_coding	102581730	LOC102581730	XP_006346669.1	uncharacterized LOC102581730	12.9572	9.61669	9.14486	14.0349	12.663	13.269
gene9149	rna12458	protein_coding	102585586	LOC102585586	XP_006346672.1	probable serine/threonine-protein kinase NAK	6.79599	7.04431	5.95434	7.96435	8.65493	8.91065
gene9148	rna12457	protein_coding	107060436	LOC107060436	XP_015163884.1	pentatricopeptide repeat-containing protein At5g41170, mitochondrial-like	1.15102	1.51635	1.49953	1.92006	1.41522	1.89059
gene3647	rna5000	protein_coding	107059558	LOC107059558	XP_015161653.1	uncharacterized LOC107059558	0.410178	1.6219	0.267068	0.669583	1.16927	0.826209
gene12872	rna17362,rna17361	protein_coding	102595550	LOC102595550	XP_006350101.1,XP_015165363.1	leucine aminopeptidase 2, chloroplastic	207.133	111.567	168.866	221.714	188.441	212.737
gene12873	rna17363	protein_coding	102595887	LOC102595887	XP_006350102.1	leucine aminopeptidase, chloroplastic	1.05329	2.51173	0.354923	6.18731	2.41142	2.4166
gene12871	rna17357,rna17360,rna17359,rna17358	protein_coding	102595001	LOC102595001	XP_006350099.1,XP_006350100.1,XP_015165361.1,XP_015165362.1	probable GMP synthase [glutamine-hydrolyzing]	0.263962	0.18884	0.300881	0.657228	0.905783	0.529785
gene12877	rna17369	protein_coding	102596993	LOC102596993	XP_006350106.1	signal recognition particle receptor subunit alpha	29.0415	28.2996	21.7353	70.0822	51.0254	64.8539
gene12874	rna17366,rna17364,rna17365	protein_coding	102596228	LOC102596228	XP_006350103.1,XP_006350104.1,XP_006350105.1	probable cyclic nucleotide-gated ion channel 5	14.4434	21.154	11.3005	24.3451	17.4084	21.2909
gene12878	rna17370	protein_coding	102597318	LOC102597318	XP_006350107.1	nucleoid-associated protein At4g30620, chloroplastic	6.81879	28.6722	6.09982	18.934	15.0962	12.0015
gene12879	rna17371,rna17372	protein_coding	102597642	LOC102597642	XP_006350108.1,XP_015165365.1	uncharacterized LOC102597642	3.10135	3.08104	3.48179	10.0454	6.17448	7.65404
gene32409	rna43047	protein_coding	102594446	LOC102594446	XP_006367584.2	UDP-glycosyltransferase 92A1-like	0.336401	0.453406	0.358461	0.569065	1.10764	0.739365
gene32408	rna43046	protein_coding	102594115	LOC102594115	XP_006367583.1	protein CMSS1-like	2.98374	5.53344	2.19334	4.94059	2.07346	3.93524
gene13475	rna18167	protein_coding	102593903	LOC102593903	XP_006350607.1	probable beta-1,3-galactosyltransferase 11	1.1503	0.979729	0.658901	4.81566	3.23209	2.59892
gene13474	rna18166	protein_coding	102593582	LOC102593582	XP_006350606.1	uncharacterized LOC102593582	21.9462	39.5596	21.043	33.0624	27.1833	30.2318
gene13477	rna18170,rna18171,rna18169	protein_coding	102594457	LOC102594457	XP_006350608.1,XP_006350609.1,XP_015165636.1	ABC transporter C family member 10-like	1.05009	0.765863	0.567357	0.832975	0.918161	0.692377
gene17991	rna24211,rna24212,rna24213	protein_coding	102581112	LOC102581112	XP_006354839.1,XP_015167532.1	F-box/LRR-repeat protein At5g63520-like	1.30713	3.77666	1.0212	4.91321	2.00149	1.60547
gene13471	rna18161,rna18160,rna18159	protein_coding	102592239	LOC102592239	XP_006350601.1,XP_006350602.1,XP_015165633.1	probable inactive receptor kinase At4g23740	0.760035	1.64022	0.495193	2.09229	0.820778	0.664576
gene13470	rna18158	protein_coding	102591912	LOC102591912	XP_006350600.1	myosin IB heavy chain	140.565	314.532	119.091	137.478	113.205	132.629
gene13473	rna18165,rna18164,rna18163	protein_coding	102593027	LOC102593027	XP_006350604.1,XP_006350605.1,XP_015165634.1	uncharacterized LOC102593027	6.45169	1.74603	5.1782	6.21765	4.7318	4.83981
gene17998	rna24220	protein_coding	102585739	LOC102585739	XP_006354846.1	protein RER1A-like	15.7304	28.9154	15.8085	29.0973	25.1237	28.4484
gene17999	rna24221	protein_coding	102586071	LOC102586071	XP_006354847.1	uncharacterized LOC102586071	0.0355055	0.175382	0.0346965	2.50281	0.785772	0.357946
gene13479	rna18173	protein_coding	102595332	LOC102595332	XP_006350611.1	uncharacterized LOC102595332	2.65123	1.57289	2.27013	7.27216	4.35023	5.05071
gene13478	rna18172	protein_coding	102595002	LOC102595002	XP_006350610.1	uncharacterized LOC102595002	1.40869	1.13186	0.687664	2.07014	0.88589	1.77236
gene28763	rna38423,rna38424	protein_coding	102593980	LOC102593980	XP_006364499.1,XP_006364500.1	V-type proton ATPase subunit B2	160.291	164.64	143.747	212.284	191.993	211.293
gene28762	rna38422,rna38420,rna38421,rna38419	protein_coding	102590079	LOC102590079	XP_015159449.1	uncharacterized LOC102590079	2.01974	4.63746	0.873782	3.06266	1.52992	0.726864
gene28761	rna38417,rna38416,rna38418	lncRNA	102593446	LOC102593446		uncharacterized LOC102593446	0.954622	4.12841	1.38554	1.40059	0.717103	0.462161
gene28767	rna38430	protein_coding	102595631	LOC102595631	XP_006364505.1	probable polyamine transporter At1g31830	0.572901	0.566108	0.279864	1.30895	0.720431	0.433013
gene28766	rna38429	protein_coding	102595972	LOC102595972	XP_006364506.2	serine/threonine protein phosphatase 2A 57 kDa regulatory subunit B' beta	4.3985	5.40485	3.73602	11.277	6.47872	6.91738
gene28765	rna38428,rna38427	protein_coding	102595091	LOC102595091	XP_006364503.1,XP_006364504.1	transportin-1	41.395	40.2292	32.103	73.9008	41.8276	41.5022
gene28764	rna38426,rna38425	protein_coding	102594528	LOC102594528	XP_006364501.1,XP_006364502.1	uncharacterized LOC102594528	1.77766	2.1268	1.49754	5.70993	3.86859	3.23696
gene28769	rna38434	protein_coding	102596628	LOC102596628	XP_006364508.1	24-methylenesterol C-methyltransferase 2-like	62.1098	62.8166	67.0242	61.686	60.4452	66.512
gene25830	rna34564	protein_coding	102580027	LOC102580027	XP_006361924.2	uncharacterized LOC102580027	0	0	0.0826954	0	0	0
gene28768	rna38431,rna38433,rna38432	protein_coding	102596304	LOC102596304	XP_006364507.1,XP_015159465.1,XP_015159466.1	uncharacterized LOC102596304	3.48298	6.83696	3.09775	4.92715	4.58036	5.21427
gene27720	rna37042	protein_coding	102589968	LOC102589968	XP_006363611.1	F-box/LRR-repeat protein 3	3.97092	4.44678	2.94175	8.24473	6.9965	7.37133
gene27726	rna37047	protein_coding	102590623	LOC102590623	NP_001275218.1	macrophage migration inhibitory factor homolog	94.3082	105.526	69.1904	90.8134	120.551	138.924
gene27727	rna37048	protein_coding	102591195	LOC102591195	XP_006363615.1	PRA1 family protein B4-like	9.62277	7.54205	7.58559	10.7042	15.5597	18.4135
gene27728	gene27728	pseudogene	102596736	LOC102596736			0	0	0	0.0623115	0	0
gene27729	rna37049	protein_coding	107058148	LOC107058148	XP_015159004.1	uncharacterized LOC107058148	0	0.447121	0.0442121	0.310153	0.295894	0.228028
gene28712	rna38358,rna38359	protein_coding	102603931	RPL13	NP_001275203.1,XP_006364452.1	ribosomal protein L13	645.692	752.216	492.017	996.102	802.393	999.111
gene28713	rna38361,rna38360,rna38362	protein_coding	102604274	LOC102604274	XP_006364453.1,XP_006364454.1,XP_006364455.2	probable polyamine transporter At1g31830	3.6587	4.44541	3.55135	16.8054	19.451	20.4362
gene28710	rna38355,rna38356	protein_coding	102585795	LOC102585795	XP_006364483.1,XP_015159441.1	uncharacterized LOC102585795	0.638411	1.13372	0.41579	0.874589	0.896969	0.901116
gene28711	rna38357	protein_coding	102603597	LOC102603597	NP_001274984.1	acyl-CoA-binding protein-like	465.116	1075.73	491.403	783.022	667.169	876.931
gene28714	rna38363	protein_coding	102605043	LOC102605043	XP_006364456.1	probable ribosomal protein S11, mitochondrial	16.508	23.7873	15.0975	25.2814	26.884	27.1917
gene28715	rna38364	protein_coding	102605378	LOC102605378	XP_006364457.1	anamorsin homolog	11.8078	16.1315	10.6277	40.2022	27.8019	27.7744
gene28718	rna38368	protein_coding	102606057	LOC102606057	XP_006364459.1	uncharacterized LOC102606057	0.969396	2.65979	0.94745	1.84521	0.51465	0.597388
gene25769	rna34487	protein_coding	102579495	LOC102579495	XP_006361849.1	mitochondrial Rho GTPase 1-like	180.102	134.852	135.254	223.19	150.29	151.415
gene25762	rna34480	protein_coding	102598909	LOC102598909	XP_015170985.1	probable pectinesterase/pectinesterase inhibitor 25	0	0.0500849	0	0	0	0
gene25763	rna34481	protein_coding	102599557	LOC102599557	XP_006361902.1	probable pectinesterase/pectinesterase inhibitor 25	0	0.0167218	0	0	0	0
gene25764	rna34482	protein_coding	102579170	LOC102579170	XP_006361848.1	cyclin-P3-1-like	0.98615	5.31398	1.58463	4.79798	3.96861	4.16557
gene25766	rna34484	protein_coding	107063530	LOC107063530	XP_015170989.1	uncharacterized LOC107063530	0	0	0	0.126114	0	0
gene25767	rna34485	protein_coding	102579917	LOC102579917	XP_006361850.1	mitochondrial Rho GTPase 1-like	107.644	57.4638	85.6013	108.114	81.8109	91.7963
gene16645	rna22421,rna22420,rna22423,rna22422	protein_coding	107061697	LOC107061697	XP_015166918.1,XP_015166919.1,XP_015166920.1,XP_015166921.1	uncharacterized LOC107061697	0	0	0	0	0.0125244	0.0876038
gene16644	rna22418,rna22419,rna22414,rna22415,rna22416,rna22417,rna22413	protein_coding	102586966	LOC102586966	XP_006353684.2,XP_006353685.2,XP_006353686.2,XP_006353687.2,XP_006353688.1,XP_015166915.1,XP_015166917.1	protein WVD2-like 1	15.4091	13	13.6873	36.0268	30.0072	32.5298
gene16647	rna22425,rna22427,rna22426,rna22429,rna22428	protein_coding	102587303	LOC102587303	XP_006353689.1,XP_006353690.1,XP_015166923.1,XP_015166924.1,XP_015166925.1	uncharacterized LOC102587303	7.66381	19.6857	6.52035	19.6103	15.4971	14.7163
gene16641	rna22410	protein_coding	102584964	LOC102584964	XP_006353681.1	ATP synthase subunit b', chloroplastic-like	22.1885	17.4265	16.3824	15.5283	19.0902	19.8436
gene16640	rna22409	protein_coding	102584644	LOC102584644	XP_006353680.1	ATP synthase subunit b', chloroplastic-like	4.95201	3.38677	3.02201	3.55751	4.94107	5.89915
gene16643	rna22412	protein_coding	102585622	LOC102585622	XP_006353683.1	auxin-responsive protein IAA29-like	0	4.38687	0	0.250738	0.858421	0.687028
gene16642	rna22411	protein_coding	102585283	LOC102585283	XP_006353682.1	uncharacterized LOC102585283	6.49771	24.6733	3.95869	10.2074	11.7153	15.2282
gene27892	rna37254	lncRNA	107058187	LOC107058187		uncharacterized LOC107058187	0	0	0	0.0313449	0.0643982	0.0322369
gene16649	rna22431	protein_coding	102587835	LOC102587835	XP_006353691.1	DEAD-box ATP-dependent RNA helicase 56-like	152.913	87.046	113.923	151.129	132.531	149.852
gene27896	rna37258,rna37256,rna37257	protein_coding	102594847	LOC102594847	XP_015159075.1,XP_015159076.1,XP_015159077.1	(-)-germacrene D synthase-like	0	0	0	0.0838176	0.0861169	0.0862821
gene15598	rna20997	protein_coding	102598635	LOC102598635	XP_006352692.1	cytochrome b5-like	0.0992195	1.17767	0.484256	1.84718	2.49601	3.19468
gene15599	rna20998	protein_coding	102598963	LOC102598963	XP_006352693.2	caffeic acid 3-O-methyltransferase-like	0	0	0	0	0	0.172065
gene15590	rna20983	protein_coding	102596785	LOC102596785	XP_006352687.1	uncharacterized LOC102596785	0	0.0570304	0	0	0.0580772	0.0291086
gene15591	rna20984	protein_coding	102597107	LOC102597107	XP_006352688.1	oleoyl-acyl carrier protein thioesterase 1, chloroplastic-like	6.59435	5.95101	5.24043	13.9898	8.40291	8.99471
gene15592	rna20985	protein_coding	102597433	LOC102597433	XP_006352689.1	RPM1-interacting protein 4-like	9.30126	5.79406	7.65429	13.2491	14.3482	14.9369
gene15594	rna20988,rna20989,rna20990,rna20987	protein_coding	102585955	LOC102585955	XP_015166512.1,XP_015166513.1,XP_015166514.1,XP_015166515.1	protein XRI1-like	0.672925	2.8499	1.5028	2.87305	1.69509	1.74778
gene15595	rna20993,rna20992,rna20991	lncRNA	102597754	LOC102597754		uncharacterized LOC102597754	10.2693	56.958	8.09739	11.0404	6.65927	5.22741
gene15596	rna20995,rna20994	protein_coding	102597970	LOC102597970	XP_006352690.1,XP_015166516.1	chromatin modification-related protein EAF1 B-like	1.90077	1.67881	1.77426	7.31966	1.59626	1.65756
gene15597	rna20996	protein_coding	102598294	LOC102598294	XP_006352691.1	uncharacterized LOC102598294	1.71707	3.30397	2.38405	3.84926	2.40923	3.23338
gene9552	rna12945	protein_coding	102582381	LOC102582381	XP_006346931.1	anthocyanidin 3-O-glucosyltransferase 5-like	0	0	0	0.100635	5.84141	5.22953
gene14649	rna19744	protein_coding	102604633	LOC102604633	XP_006351765.1	7-deoxyloganetin glucosyltransferase-like	8.96905	5.67857	8.63584	12.6613	12.8334	15.0518
gene14648	rna19743	protein_coding	102604305	LOC102604305	XP_006351764.1	nitronate monooxygenase	18.3381	9.71274	17.4852	8.22637	6.40744	8.51913
gene9553	rna12946	protein_coding	102582730	LOC102582730	XP_006346932.1	probable Xaa-Pro aminopeptidase P	539.519	251.542	522.692	422.735	413.129	454.536
gene14643	rna19738	protein_coding	102603408	LOC102603408	XP_015166134.1	uncharacterized LOC102603408	0.179074	0.619822	0.437073	1.14038	0.720745	0.720943
gene14641	rna19736	protein_coding	107061412	LOC107061412	XP_015166093.1	uncharacterized LOC107061412	0	0	0	0	0	0.111702
gene14647	rna19742	protein_coding	102577600	LOC102577600	NP_001275303.1	erg-1	51.9267	40.9979	51.4917	63.5567	53.3082	58.8966
gene14644	rna19739	protein_coding	102603074	LOC102603074	XP_015166133.1	ABC transporter G family member 11-like	0.717593	1.92912	0.36633	3.88646	1.55588	1.07776
gene9556	rna12950	protein_coding	102583951	LOC102583951	XP_006346936.1	protein indeterminate-domain 2-like	8.47182	4.13801	7.33035	10.74	7.10146	6.79319
gene25494	rna34126	protein_coding	102578383	LOC102578383	XP_006361615.1	UDP-galactose transporter 2-like	3.42657	3.25867	2.76216	9.14252	9.00551	9.36816
gene25495	rna34127,rna34128	protein_coding	102578719	LOC102578719	XP_006361616.1,XP_006361617.1	protein GIGANTEA-like	4.6176	3.63151	3.61055	2.67965	1.2713	1.19347
gene25493	rna34125	protein_coding	102606378	LOC102606378	XP_006361614.1	uncharacterized LOC102606378	6.30261	4.68541	6.97411	7.26451	6.78964	9.83409
gene9557	rna12951	protein_coding	102584267	LOC102584267	XP_006346937.1	uncharacterized LOC102584267	4.77715	28.3894	3.49299	15.3939	9.1021	7.19449
gene11033	rna14907	protein_coding	102597954	LOC102597954	XP_006348363.1	heme-binding protein 2	0	0.710381	0.0876621	0	2.52977	2.25932
gene11032	rna14906	protein_coding	107060814	LOC107060814	XP_015164613.1	proline-rich receptor-like protein kinase PERK2	2.061	9.31895	1.14962	5.48131	0.296269	1.08629
gene11030	rna14904,rna14903,rna14902	lncRNA	102597086	LOC102597086		uncharacterized LOC102597086	0.0246876	0.0121868	0.0362003	0.0080492	0.256982	0.336614
gene11037	rna14912	protein_coding	102599160	LOC102599160	XP_006348367.1	ankyrin repeat-containing protein At5g02620-like	0.444526	0.343215	0.239688	1.91579	0.770969	0.628527
gene11036	rna14910,rna14911	protein_coding	102598834	LOC102598834	XP_006348366.1,XP_015164663.1	ankyrin repeat-containing protein At5g02620-like	1.03694	1.62051	0.840842	0.749102	0.38481	0.433665
gene11035	rna14909	protein_coding	102598277	LOC102598277	XP_006348365.1	ubiquitin carboxyl-terminal hydrolase 15	4.89629	7.99008	3.62696	12.0377	5.42525	4.2827
gene11034	rna14908	protein_coding	102597635	LOC102597635	XP_006348362.1	heme-binding protein 2-like	1.43487	0.417308	1.48339	1.32299	2.20808	2.37902
gene11039	rna14914,rna14915,rna14916,rna14917,rna14918,rna14919	protein_coding	107060821	LOC107060821	XP_015164665.1,XP_015164666.1,XP_015164667.1,XP_015164668.1,XP_015164669.1,XP_015164670.1	ankyrin-3-like	0	0	0.0161354	0.533965	0.0498633	0.0499468
gene11038	rna14913	protein_coding	102584837	LOC102584837	XP_015164614.1	protein ACCELERATED CELL DEATH 6-like	0.358805	0.143765	0.217873	1.11114	0.136587	0.117236
gene11699	rna15816	protein_coding	102587281	LOC102587281	XP_006349067.1	UDP-D-apiose/UDP-D-xylose synthase 2	4.21742	5.57083	4.2942	9.23701	12.9514	13.5125
gene3954	rna5438,rna5439	protein_coding	102579048	LOC102579048	XP_006341726.1,XP_015161755.1	polygalacturonate 4-alpha-galacturonosyltransferase-like	4.13172	4.21904	4.1686	9.5917	5.61404	5.30987
gene11696	rna15813	protein_coding	102586282	LOC102586282	XP_006349064.1	uncharacterized LOC102586282	1.5897	1.85989	0.986701	3.40053	3.34543	3.63033
gene3956	rna5441,rna5443,rna5442	protein_coding	102579699	LOC102579699	XP_006341728.1,XP_015161756.1,XP_015161757.1	MADS-box protein SOC1-like	0.343093	0.507053	0.669988	0.168009	0.25891	0.0862701
gene11694	rna15810	protein_coding	107060907	LOC107060907	XP_015164939.1	zeatin O-glucosyltransferase-like	1.04432	1.15483	1.26319	1.46087	4.90281	4.66046
gene3951	rna5435	protein_coding	102606373	LOC102606373	XP_006341723.1	(+)-neomenthol dehydrogenase-like	6.25063	50.4158	5.97502	14.4585	7.42609	7.76902
gene3952	rna5436	protein_coding	102578378	LOC102578378	XP_006341724.1	digalactosyldiacylglycerol synthase 2, chloroplastic-like	20.8534	12.5293	16.3512	14.6427	14.6879	15.1138
gene13438	rna18114	protein_coding	102603520	LOC102603520	XP_006350635.1	RING-H2 finger protein ATL22-like	0.544794	0.861447	0.478984	1.86726	1.15098	1.37228
gene10342	rna13985	protein_coding	102598491	LOC102598491	XP_006347705.1	uncharacterized LOC102598491	2.43354	4.06323	2.57912	7.34881	4.17197	4.52679
gene10343	rna13986,rna13987,rna13988	protein_coding	102598827	LOC102598827	XP_006347706.1,XP_006347707.1,XP_006347708.1	DNA gyrase subunit A, chloroplastic/mitochondrial	10.6526	6.72184	8.51159	19.0789	8.4577	9.75677
gene10340	rna13983	protein_coding	102597850	LOC102597850	XP_006347703.1	proline--tRNA ligase, chloroplastic/mitochondrial	23.584	16.9288	17.929	18.9042	19.2089	22.1957
gene10341	rna13984	protein_coding	102598158	LOC102598158	XP_006347704.1	protein NRT1/ PTR FAMILY 6.2-like	0.334778	0.297647	0.359878	0.294976	1.58281	1.55261
gene10346	rna13993,rna13992	protein_coding	102600478	LOC102600478	XP_006347712.1,XP_006347713.1	phospholipid-transporting ATPase 1	0.548568	0.278183	0.47812	0.609481	0.50704	0.56814
gene10347	rna13994	protein_coding	102601034	LOC102601034	XP_006347714.1	probable inactive leucine-rich repeat receptor-like protein kinase At3g03770	0.101089	0.149772	0.0247009	0	0.635537	0.280346
gene10344	rna13989	protein_coding	102599588	LOC102599588	XP_006347709.1	vacuolar protein sorting-associated protein 36	4.77979	10.5649	4.73818	12.7256	5.43087	5.72024
gene10345	rna13991,rna13990	protein_coding	102599911	LOC102599911	XP_006347710.1,XP_006347711.1	uncharacterized LOC102599911	16.7058	16.5294	13.3021	25.0879	13.3766	14.4687
gene10348	rna13995,rna13996	protein_coding	102602044	LOC102602044	XP_006347717.1,XP_006347718.1	protein RBL	4.09682	3.90572	3.34161	6.56501	4.64253	4.57305
gene10349	rna13997	protein_coding	102601717	LOC102601717	XP_006347716.2	uncharacterized LOC102601717	0.0469464	0.185473	0	0.0689325	0.0944463	0.23673
gene17695	rna23826,rna23827,rna23828	protein_coding	102595786	LOC102595786	XP_006354583.1,XP_006354584.1,XP_015167416.1	uncharacterized LOC102595786	7.39488	13.2881	7.39955	5.59097	5.55008	5.473
gene17694	rna23825	protein_coding	102595460	LOC102595460	XP_006354582.1	kirola-like	0	0.223274	0	0	0	0
gene17696	rna23829	protein_coding	102596345	LOC102596345	XP_015167417.1	pentatricopeptide repeat-containing protein At1g08070, chloroplastic-like	0.339839	0.311684	0.332161	0.475237	0.268591	0.0979208
gene17691	rna23821	protein_coding	102594590	LOC102594590	XP_006354579.1	uncharacterized LOC102594590	61.3664	298.595	59.9041	111.625	74.3138	77.3347
gene17690	rna23820	protein_coding	102594251	LOC102594251	XP_006354578.1	uncharacterized LOC102594251	12.3894	21.3487	10.299	18.8729	15.8757	18.7006
gene17693	rna23824	protein_coding	102596346	LOC102596346	XP_006354669.1	BTB/POZ domain-containing protein At5g17580	0	0.0407211	0	0	0	0
gene17692	rna23822,rna23823	protein_coding	102594913	LOC102594913	XP_006354580.1,XP_006354581.1	DNA-directed RNA polymerases II, IV and V subunit 8B-like	13.0477	24.6394	10.6015	24.9041	16.6228	19.1371
gene17699	rna23832	protein_coding	107061912	LOC107061912	XP_015167394.1	replication factor C subunit 3-like	0	0.103716	0	0	0	0
gene17698	rna23831	protein_coding	102596674	LOC102596674	XP_006354670.1	transcription factor bHLH89-like	0	0.252056	0	0	0	0
gene11965	rna16177	protein_coding	102593019	LOC102593019	XP_006349333.1	uncharacterized LOC102593019	1.8618	9.53453	3.20654	15.3475	5.73084	4.40646
gene11964	rna16174,rna16169,rna16168,rna16167,rna16175,rna16176,rna16170,rna16171,rna16172,rna16173	lncRNA	102592343	LOC102592343		uncharacterized LOC102592343	0.0280381	0.178256	0.027287	2.00899	0.647755	0.311352
gene11967	rna16179	lncRNA	107060942	LOC107060942		uncharacterized LOC107060942	0	0.243259	0	0.240664	0.493932	0
gene11961	rna16164	protein_coding	102591674	LOC102591674	XP_006349330.1	bromodomain-containing factor 2	4.28161	3.41379	4.42353	6.82629	3.32254	3.11449
gene11960	rna16163	protein_coding	102591350	LOC102591350	XP_006349329.1	tRNA pseudouridine synthase A	1.53595	1.47654	1.1763	1.25999	1.29457	0.836849
gene11963	rna16166	lncRNA	107060938	LOC107060938		uncharacterized LOC107060938	0	0	0	0.0629446	0	0
gene11962	rna16165	protein_coding	102592013	LOC102592013	XP_006349331.1	uncharacterized LOC102592013	0.996464	1.50625	0.515312	5.68299	1.59222	0.767667
gene11969	rna16182	protein_coding	102598506	LOC102598506	XP_015164997.1	protein TIFY 3A-like	0	0	0	0.355476	0	0
gene11968	rna16181,rna16180	protein_coding	102593356	LOC102593356	XP_006349334.1,XP_006349335.1	probable sodium/metabolite cotransporter BASS1, chloroplastic	3.26029	2.56227	1.86058	8.20608	4.2385	4.42504
gene24416	rna32715	protein_coding	102579045	LOC102579045	XP_006360633.1	uncharacterized LOC102579045	19.9208	40.5558	18.3731	17.5615	15.4405	23.7
gene13434	rna18107	protein_coding	102579867	LOC102579867	XP_006350560.1	probable plastid-lipid-associated protein 14, chloroplastic	5.46177	12.2885	5.66158	34.2946	12.986	11.9609
gene24413	rna32711	protein_coding	102606365	LOC102606365	XP_006360630.1	protein DETOXIFICATION 46, chloroplastic-like	2.5098	7.60118	1.03273	11.4773	5.87993	4.8278
gene17955	rna24157,rna24156,rna24155	protein_coding	102589572	LOC102589572	XP_006354793.1,XP_006354794.1,XP_015167520.1	isochorismate synthase, chloroplastic-like	0.11221	0.0369279	0.146209	1.93565	0.639848	0.827676
gene7125	rna9676	protein_coding	102595742	LOC102595742	XP_006344725.1	probable galacturonosyltransferase-like 7	0.0424872	0.0419793	0.0415141	0.208001	0.128225	0.042824
gene7124	rna9674,rna9675	protein_coding	102595190	LOC102595190	XP_006344723.1,XP_006344724.1	scarecrow-like protein 30	1.67639	1.75184	3.28746	1.78269	5.57999	7.46805
gene7126	rna9677	protein_coding	102596082	LOC102596082	XP_006344726.1	GATA transcription factor 17	1.54042	4.20609	1.28942	2.22737	1.62367	1.99437
gene7121	rna9670	protein_coding	102594306	LOC102594306	XP_006344720.1	exonuclease DPD1, chloroplastic/mitochondrial	0.217098	0.128704	0.212122	0.595192	0.742556	0.525151
gene7122	rna9672,rna9671	protein_coding	102594645	LOC102594645	XP_006344721.1,XP_006344722.1	protein misato homolog 1	8.63164	3.5651	7.21744	6.53695	6.5137	8.6356
gene2339	rna3178	protein_coding	102586756	LOC102586756	XP_006340116.1	spermidine synthase 1	9.54853	6.621	7.73052	13.3283	19.743	23.0165
gene7129	rna9680	protein_coding	102596408	LOC102596408	XP_006344727.1	dnaJ homolog subfamily B member 3	17.619	20.9658	12.2565	25.6595	10.7463	15.1492
gene13868	rna18690	protein_coding	102591463	LOC102591463	XP_006351001.1	cellulose synthase A catalytic subunit 5 [UDP-forming]	0.916647	1.41622	0.737102	1.3892	0.922013	0.850121
gene17520	rna23606	protein_coding	102595018	LOC102595018	XP_006354418.1	4-hydroxyphenylpyruvate dioxygenase-like	7.92534	12.54	10.0231	13.9023	9.04912	11.8085
gene17526	rna23612	protein_coding	102597331	LOC102597331	XP_015167331.1	probable glycosyltransferase At5g03795	0	0.0389693	0	0	0	0
gene13864	rna18686	protein_coding	102590429	LOC102590429	XP_006350998.1	F-box protein SKIP5	3.76979	15.5047	2.63964	22.956	8.01511	9.24021
gene12529	rna16915	protein_coding	102581535	LOC102581535	XP_006349829.1	GATA transcription factor 16-like	7.26536	4.49904	5.48929	11.1931	4.62907	6.2966
gene33355	rna44078	protein_coding	102581313	LOC102581313	XP_006368114.1	protein DETOXIFICATION 35-like	0.334158	0.14177	0.372493	1.35724	1.96987	1.87077
gene32071	gene32071	pseudogene	107059007	LOC107059007			0	0	0	0.0452171	0	0
gene4476	rna6109,rna6108	protein_coding	102578601	LOC102578601	XP_006342162.1,XP_015161925.1	peptidyl-prolyl cis-trans isomerase FKBP18, chloroplastic	0.147138	0.218343	0.143674	1.1548	0.815615	0.964549
gene4477	rna6110	protein_coding	102578938	LOC102578938	XP_006342163.1	dolichyl-diphosphooligosaccharide--protein glycosyltransferase subunit 1A	20.803	17.8281	18.8179	27.3967	25.9088	25.5948
gene4474	rna6103,rna6105,rna6104	protein_coding	102605586	LOC102605586	XP_006342157.1,XP_006342158.1,XP_006342159.1	uncharacterized LOC102605586	11.2049	15.1114	9.92074	20.7485	20.1448	28.7607
gene4475	rna6107,rna6106	protein_coding	102606379	LOC102606379	XP_006342160.1,XP_006342161.1	protein S-acyltransferase 21	0.0294419	0.0290849	0.0575967	0.548445	0.823601	0.56021
gene4472	rna6101,rna6100,rna6099	protein_coding	102604683	LOC102604683	XP_006342154.1,XP_006342155.1,XP_015161924.1	serine/threonine-protein kinase/endoribonuclease IRE1b-like	4.14167	5.84956	3.08128	13.5022	5.62258	5.39995
gene4473	rna6102	protein_coding	102605252	LOC102605252	XP_006342156.2	glyceraldehyde-3-phosphate dehydrogenase B, chloroplastic	0.043599	0.258472	0.0851993	0.981858	1.27195	1.40618
gene4470	rna6096	protein_coding	102603578	LOC102603578	XP_006342150.1	probable protein phosphatase 2C 27	9.26128	5.57153	7.40037	13.4203	13.7265	13.8159
gene4471	rna6098,rna6097	protein_coding	102603910	LOC102603910	XP_006342151.1,XP_006342152.1	glutamate receptor 3.3	1.81156	2.75094	1.69454	6.24541	3.17417	3.11628
gene4478	rna6111	protein_coding	102579264	LOC102579264	XP_006342164.1	outer envelope pore protein 21B, chloroplastic-like	31.8982	88.688	27.7746	38.5773	30.2754	27.9741
gene4479	rna6112	protein_coding	102579592	LOC102579592	XP_006342165.1	RING-H2 finger protein ATL80	6.67867	9.19048	9.35411	12.8032	11.0058	11.3957
gene1444	rna1931,rna1933,rna1932	protein_coding	102581000	LOC102581000	XP_006339238.1,XP_015165689.1,XP_015165692.1	uncharacterized LOC102581000	1.54888	1.69695	1.21127	2.34349	2.18126	1.93103
gene1445	rna1934	protein_coding	102581342	LOC102581342	XP_006339239.1	proteasome subunit alpha type-3-like	27.6743	35.8932	26.8292	38.2941	33.5215	39.9249
gene1446	rna1935	protein_coding	102581676	LOC102581676	XP_006339240.1	alpha-L-arabinofuranosidase 1-like	17.9384	16.4076	15.9305	39.8779	19.6358	17.4617
gene1447	rna1936	protein_coding	102582007	LOC102582007	XP_006339241.2	E3 ubiquitin-protein ligase At4g11680-like	3.30775	3.8219	2.23721	6.82693	4.55637	5.84579
gene1440	gene1440	pseudogene	102579797	LOC102579797			1.65837	6.10771	1.85018	1.57843	2.43155	2.05032
gene1441	rna1927	protein_coding	102579473	LOC102579473	XP_006339234.1	calmodulin-7	57.01	198.476	60.0412	83.2533	82.4062	117.17
gene1442	rna1928,rna1929	protein_coding	102580115	LOC102580115	XP_006339235.1,XP_006339236.1	ubiquitin-conjugating enzyme E2 22	8.39237	7.12395	7.38812	11.588	12.1361	11.7303
gene1443	rna1930	protein_coding	102580660	LOC102580660	XP_006339237.1	COP9 signalosome complex subunit 2-like	6.58551	25.1036	4.77412	11.3985	8.07814	8.7361
gene31208	rna41638	protein_coding	102589112	LOC102589112	XP_006366666.1	uncharacterized LOC102589112	0	0.124762	0.216	0.0618217	0.0317617	0.127341
gene1448	rna1937	protein_coding	102582336	LOC102582336	XP_006339242.1	50S ribosomal protein 5 alpha, chloroplastic-like	4.01478	5.69563	3.00272	6.55938	8.08112	7.39823
gene1449	rna1938	protein_coding	102582680	LOC102582680	XP_006339243.1	splicing factor 3B subunit 1	24.4526	9.82332	22.3926	21.2358	17.8141	19.4857
gene3178	rna4372,rna4373,rna4374,rna4375	protein_coding	102587438	LOC102587438	XP_006340974.1,XP_006340975.1,XP_006340976.1,XP_006340977.1	probable proteasome inhibitor	21.2827	54.0719	14.5465	27.4681	23.5849	27.3572
gene3179	rna4376	protein_coding	102588744	LOC102588744	XP_006340979.1	NHP2-like protein 1	254.069	317.327	211.287	204.697	160.607	193.254
gene4788	rna6532	protein_coding	102590958	LOC102590958	XP_006342491.1	protein PAM68, chloroplastic	2.8581	9.6339	4.23599	7.0537	2.0239	2.66224
gene4789	rna6533	protein_coding	102591303	LOC102591303	XP_006342492.1	cadmium-induced protein AS8	8.44609	19.3191	12.2448	17.9696	9.44263	9.70427
gene3172	rna4366	protein_coding	102592735	LOC102592735	XP_006340920.1	GATA transcription factor 1-like	64.8871	36.2295	61.0283	40.8578	43.5001	51.8417
gene3173	rna4367	protein_coding	102593075	LOC102593075	XP_006340921.1	probable leucine-rich repeat receptor-like protein kinase At2g33170	1.28911	0.636523	1.42922	0.969399	2.10312	2.01401
gene3170	rna4364	protein_coding	102592063	LOC102592063	XP_006340918.1	beta-glucuronosyltransferase GlcAT14A-like	0.506449	0.230936	0.571015	2.40298	1.52842	1.49229
gene3171	rna4365	protein_coding	102592395	LOC102592395	XP_006340919.1	GDT1-like protein 2, chloroplastic	4.52185	9.3571	3.41791	15.1202	6.56589	6.9225
gene4780	rna6522	protein_coding	102588972	LOC102588972	XP_006342485.1	uncharacterized LOC102588972	1.84933	5.76592	2.29232	7.03657	3.43505	2.07726
gene3174	rna4368	protein_coding	102593407	LOC102593407	XP_006340922.1	uncharacterized LOC102593407	0.130524	3.35452	0.828648	0.447431	0.13132	0.460138
gene3175	rna4369	protein_coding	102593734	LOC102593734	XP_006340923.1	retinoblastoma-related protein 1	3.82627	3.49259	2.83345	6.41236	3.69325	3.62543
gene19207	rna25773	protein_coding	102585636	LOC102585636	XP_006355887.1	uncharacterized LOC102585636	1.76619	1.0631	1.4295	2.26929	1.88768	2.00362
gene28025	rna37413	lncRNA	102603692	LOC102603692		uncharacterized LOC102603692	2.82084	17.1513	2.41712	6.70978	4.42741	4.69071
gene5566	rna7593	protein_coding	102586118	LOC102586118	XP_006343279.1	uncharacterized LOC102586118	2.57734	2.70558	2.87256	3.7852	3.44349	2.59795
gene5787	rna7881	protein_coding	102583923	LOC102583923	XP_006343479.1	endoglucanase 3-like	0.0891003	1.93685	0	2.0502	5.15398	5.70236
gene5786	rna7880,rna7879	protein_coding	102583591	LOC102583591	XP_006343478.2,XP_015162470.1	endo-1,4-beta-xylanase A-like	0	0.331278	0	0.0364593	0	0.0375404
gene5785	rna7877,rna7878	protein_coding	102583038	LOC102583038	XP_006343476.1,XP_006343477.1	uncharacterized LOC102583038	287.911	171.824	352.065	220.816	184.598	222.194
gene5784	rna7876	protein_coding	102592650	LOC102592650	XP_006343505.1	60S ribosomal protein L44-like	0	0.0688548	0.135704	1.36386	0.980114	1.1884
gene5782	rna7874	protein_coding	102577739	LOC102577739	NP_001274976.1	uncharacterized LOC102577739	93.1248	110.581	88.6095	82.684	62.1108	80.2956
gene5781	rna7872,rna7873	protein_coding	102604146	LOC102604146	XP_006343465.1,XP_015162457.1	phosphatidylinositol transfer protein 1-like	2.28654	3.65377	1.73548	4.96901	3.20231	3.34969
gene5789	rna7883,rna7887,rna7886,rna7885,rna7884	protein_coding	102584578	LOC102584578	XP_006343481.1,XP_006343482.1,XP_006343483.1,XP_006343484.1	pentatricopeptide repeat-containing protein At1g10910, chloroplastic	1.58904	1.8619	1.40438	4.03067	1.81413	1.31869
gene5788	rna7882	protein_coding	102584240	LOC102584240	XP_006343480.1	protein NSP-INTERACTING KINASE 3-like	10.1523	15.0482	8.72653	30.9228	18.9537	18.9369
gene24852	rna33250,rna33251,rna33252	protein_coding	102587112	LOC102587112	XP_006361045.1,XP_006361046.1,XP_006361047.1	transcription factor VOZ1	3.82078	1.31524	3.62114	6.19997	9.88133	9.43208
gene25076	rna33563	protein_coding	102579698	LOC102579698	XP_006361250.1	disease resistance protein RPM1-like	6.94039	2.22932	5.40243	12.6787	6.6205	6.99997
gene5438	rna7410,rna7409,rna7408	protein_coding	102600886	LOC102600886	XP_006343167.1,XP_015162305.1,XP_015162307.1	endoplasmic reticulum metallopeptidase 1	2.28585	5.16532	1.79249	9.10059	2.98021	2.71774
gene5435	rna7405,rna7404	protein_coding	102600551	LOC102600551	XP_006343166.1,XP_015162304.1	uncharacterized LOC102600551	3.09136	4.26273	2.10309	9.57373	5.00267	5.42912
gene5433	rna7402	protein_coding	107059819	LOC107059819	XP_015162314.1	uncharacterized LOC107059819	0	0	0	0.723107	0.39318	0.0874057
gene5432	rna7401	protein_coding	102597378	LOC102597378	XP_006343165.1	nuclear pore complex protein NUP54	42.7806	40.0755	38.3651	50.8507	32.3905	38.4258
gene7460	rna10164	protein_coding	102602580	LOC102602580	XP_006345075.1	plant cysteine oxidase 3	61.2624	24.0326	66.257	16	15.4088	17.8696
gene7461	rna10165,rna10166	protein_coding	102602919	LOC102602919	XP_006345076.1,XP_006345077.1	uncharacterized LOC102602919	0.064513	0.61891	0.428122	0.490598	0.881953	0.714961
gene7469	rna10174	protein_coding	102603701	LOC102603701	XP_006345078.1	H/ACA ribonucleoprotein complex subunit 2-like protein	0.14755	0.146078	0	0	0	0
gene31430	gene31430	pseudogene	107057678	LOC107057678			0	0	0	0.07183	0	0
gene33117	rna43832	protein_coding	102585382	LOC102585382	XP_006368000.1	crocetin glucosyltransferase, chloroplastic-like	0	0.0220562	0	0	0	0
gene33111	rna43820	protein_coding	102584283	LOC102584283	XP_006367998.1	MLP-like protein 34	6.83372	43.3456	6.73705	19.3169	12.8053	14.0435
gene33113	rna43824,rna43825,rna43826,rna43827,rna43823	protein_coding	102584623	LOC102584623	XP_006367999.1,XP_015161324.1,XP_015161325.1,XP_015161326.1	vacuolar protein sorting-associated protein 25	3.83356	16.206	4.26664	24.7575	15.3348	21.0472
gene24424	rna32724	protein_coding	102583352	LOC102583352	XP_006360642.1	histone deacetylase complex subunit SAP18	79.4597	147.487	76.2612	88.9843	82.9422	118.219
gene33119	rna43835	protein_coding	102586050	LOC102586050	XP_006368002.1	dolichol phosphate-mannose biosynthesis regulatory protein-like	0.697552	3.53523	0.340522	0.427116	0.701876	0.263298
gene24425	rna32725	protein_coding	102583676	LOC102583676	XP_006360643.1	cytochrome P450 78A3-like	0.778673	1.30783	0.608709	0.571787	1.25331	0.981164
gene24426	rna32726	protein_coding	102584021	LOC102584021	XP_006360644.1	probable protein S-acyltransferase 12	8.53333	8.08928	5.47712	17.3435	9.73266	10.199
gene9439	rna12814	protein_coding	102603375	LOC102603375	XP_006346840.1	protein TIFY 5A-like	0	0.14018	0	0	0	0
gene9438	gene9438	pseudogene	102603040	LOC102603040			0	0.899595	0	0	0	0
gene9431	rna12808	protein_coding	107060539	LOC107060539	XP_015164024.1	uncharacterized LOC107060539	0	0.0498642	0	0.271805	0.0507821	0
gene9433	rna12810	protein_coding	102601711	LOC102601711	XP_006346836.1	protein TIFY 5A-like	0	0.370537	0	0.778448	0.513764	0.644183
gene9435	rna12812	protein_coding	102602366	LOC102602366	XP_006346838.1	protein TIFY 5A-like	0	0.585614	0	1.27855	0.320416	0.661759
gene9434	rna12811	protein_coding	102602038	LOC102602038	XP_006346837.1	protein TIFY 5A-like	0	0.266041	0	0	0	0
gene9436	rna12813	protein_coding	102602707	LOC102602707	XP_006346839.1	protein TIFY 5A-like	0	0.440758	0	1.04095	0.241314	0.625397
gene32247	rna42883	protein_coding	102602717	LOC102602717	XP_006367474.1	O-acyltransferase WSD1-like	0.0386249	0.457924	0	0.491616	0.155421	0.27255
gene32245	gene32245	pseudogene	102601381	LOC102601381			53.9296	108.262	10.2573	123.906	222.896	188.899
gene32244	rna42881	protein_coding	102602048	LOC102602048	XP_015160927.1	patatin-T5-like	10.0094	36.1308	1.74589	24.2871	121.603	116.821
gene32242	rna42879	protein_coding	102601036	LOC102601036	XP_006367471.1	patatin-02-like	13.0395	34.3029	2.01491	23.2507	25.2158	22.6822
gene32241	rna42878	protein_coding	107059044	LOC107059044	XP_015160925.1	zinc finger MYM-type protein 1-like	0	0	0	1.65485	0.141573	0
gene32249	rna42885	protein_coding	102603050	LOC102603050	XP_006367475.1	switch 2	2.08133	1.39498	1.18667	3.63824	1.79452	1.39931
gene32248	rna42884	protein_coding	102578427	LOC102578427	XP_015160929.1	early nodulin-like protein 1	0.118098	0.467419	0.345725	0.34724	0	0
gene24421	rna32722,rna32721	protein_coding	102582690	LOC102582690	XP_006360640.1,XP_015170430.1	synaptotagmin-4-like	0.0851445	0.232865	0.0987251	0.541828	0.237126	0.257461
gene30608	rna40831	protein_coding	102587149	LOC102587149	XP_006366128.1	F-box/FBD/LRR-repeat protein At3g52680-like	0.25769	1.23062	0.146875	1.51387	0.561672	0.822476
gene24422	rna32723	protein_coding	102594054	LOC102594054	XP_006360675.2	putative late blight resistance protein homolog R1B-13	0.327586	0.32366	0.320092	2.20509	0.968037	1.44462
gene32646	rna43304	protein_coding	102602721	LOC102602721	XP_006367733.2	protein ROOT PRIMORDIUM DEFECTIVE 1	0.318835	0.349978	0.173095	0.693667	0.356369	0.39286
gene24423	gene24423	pseudogene	102594390	LOC102594390			0.28494	0.120672	0.310198	0.30293	0.475027	0.270735
gene5318	rna7252	protein_coding	102578500	LOC102578500	XP_006343041.1	NADP-dependent malic enzyme, chloroplastic	0.365935	0.662709	0.357628	2.239	2.66876	2.70578
gene19806	rna26590	protein_coding	102595027	LOC102595027	XP_015168328.1	putative late blight resistance protein homolog R1B-16	0.0155509	0	0.0152019	0	0	0
gene19807	rna26595,rna26594,rna26591,rna26593,rna26592	protein_coding	102591700	LOC102591700	XP_006356441.2,XP_015168329.1,XP_015168330.1,XP_015168331.1	nuclear transcription factor Y subunit B-4-like	0.0632707	0.0853807	0.0309144	0.0619412	0	0.0318946
gene19804	rna26588	protein_coding	102591038	LOC102591038	XP_006356439.1	NEDD8-specific protease 1	11.8137	14.9787	10.782	10.2841	9.00408	8.95591
gene19805	rna26589	protein_coding	102591376	LOC102591376	XP_006356440.1	uncharacterized LOC102591376	1.17407	3.19347	2.86519	5.65608	4.43029	4.62712
gene19802	rna26586	protein_coding	102590341	LOC102590341	XP_015168327.1	probable inactive poly [ADP-ribose] polymerase SRO2	0.176829	1.45641	0.230306	0.519523	0.355803	0.356283
gene19803	rna26587	protein_coding	102590685	LOC102590685	XP_006356438.1	transcription factor bHLH90	0.276964	0.938187	0.309296	0.774777	0.398026	0.319068
gene5319	rna7253	protein_coding	102578847	LOC102578847	XP_006343042.1	ABC transporter G family member 35-like	3.31625	2.01623	4.05563	2.03657	1.28193	1.02334
gene21885	rna29415	protein_coding	102580447	LOC102580447	XP_006358287.1	blue copper protein-like	0	0.374311	0.0308237	0	0.158748	0.158939
gene32938	rna43622,rna43623	protein_coding	102598167	LOC102598167	XP_006367902.1,XP_006367903.1	putative lipase YOR059C	3.91954	10.5063	4.52151	18.2866	9.18178	9.76089
gene28145	rna37586,rna37587	protein_coding	102585132	LOC102585132	XP_006363950.1,XP_006363951.1	MICOS complex subunit MIC60	13.0163	10.7818	11.0439	15.0998	12.9341	13.9251
gene32930	rna43611	protein_coding	102595765	LOC102595765	XP_006367895.1	periaxin-like	0	0.153241	0	0.151753	0	0.15546
gene32933	rna43614	lncRNA	107059262	LOC107059262		uncharacterized LOC107059262	0	0.370817	0	12.2524	5.26363	1.67821
gene32935	rna43617,rna43619,rna43618	protein_coding	102596762	LOC102596762	XP_015161239.1,XP_015161240.1,XP_015161241.1	probable ATP-dependent DNA helicase CHR12	0.478237	1.5793	0.507988	1.95542	0.235063	0.645985
gene32934	rna43616,rna43615	lncRNA	107059261	LOC107059261		uncharacterized LOC107059261	0.402331	0.265476	0	1.67854	0.404914	0.134797
gene32936	rna43620	protein_coding	102597216	LOC102597216	XP_015161242.1	isoleucine N-monooxygenase 2-like	0	0	0	0.085615	0	0
gene29265	rna39131	protein_coding	102594853	LOC102594853	XP_006364967.1	Werner Syndrome-like exonuclease	41.6309	66.3247	65.4029	56.3097	90.414	106.489
gene28144	rna37585	protein_coding	102584815	LOC102584815	XP_006363949.1	uncharacterized LOC102584815	31.5419	25.9421	24.9275	35.2685	41.5273	43.711
gene29267	rna39133	protein_coding	102595517	LOC102595517	XP_006364969.1	uncharacterized LOC102595517	4.18145	3.38307	3.66754	9.34539	3.62938	3.54817
gene29266	rna39132	protein_coding	102595195	LOC102595195	XP_006364968.1	probable beta-1,4-xylosyltransferase IRX9H	3.57782	3.00844	2.83201	5.32619	3.39081	2.77279
gene14409	rna19429	protein_coding	102595008	LOC102595008	XP_006351585.1	IQ domain-containing protein IQM4-like	0.0361131	0.0356771	0	2.82851	0.690236	0.400471
gene14408	rna19428	lncRNA	107061378	LOC107061378		uncharacterized LOC107061378	0	0	0	1.94954	0.136566	0.228028
gene14405	rna19423,rna19422,rna19424	protein_coding	102593812	LOC102593812	XP_006351581.1,XP_006351582.1	heat shock factor protein HSF30	6.46015	7.10776	8.99211	12.7955	5.27483	6.40904
gene14404	rna19421	lncRNA	102592923	LOC102592923		uncharacterized LOC102592923	0	0.167625	0	0.331961	0	0
gene14407	rna19427,rna19426	protein_coding	102594459	LOC102594459	XP_006351583.1,XP_006351584.1	protein IQ-DOMAIN 1	0	0.130542	0	0.0431205	0.265539	0.221931
gene14406	rna19425	protein_coding	102593258	LOC102593258	XP_006351579.1	cytochrome P450 711A1	2.27583	2.50149	2.41206	4.23638	5.73948	4.81543
gene14401	rna19418	protein_coding	102591914	LOC102591914	XP_006351576.1	probable ADP,ATP carrier protein At5g56450	0.731852	1.0332	0.868175	2.91785	2.52435	2.26498
gene14400	rna19417	protein_coding	107061368	LOC107061368	XP_015166015.1	uncharacterized LOC107061368	0	0	0	0.317873	0.39163	1.04316
gene14403	rna19420	protein_coding	102592585	LOC102592585	XP_006351578.1	glutaredoxin-C6-like	52.24	54.6068	32.2791	37.4564	60.6147	73.2574
gene14402	rna19419	protein_coding	102592241	LOC102592241	XP_006351577.1	nucleosome assembly protein 1;2-like	0.250417	2.62306	0.489298	1.07894	0.957315	1.41313
gene29263	rna39122	protein_coding	102600900	LOC102600900	XP_006364986.1	protein DETOXIFICATION 48-like	0.100593	0.066249	0.229377	0.0328272	0.101191	0.135224
gene29262	rna39119,rna39120,rna39121	protein_coding	102577516	SUT4	NP_001275070.1	sucrose transporter 4	6.73201	7.47225	6.47459	10.5442	12.3025	13.8407
gene28149	rna37593,rna37592,rna37596,rna37595,rna37594	protein_coding	102587887	LOC102587887	XP_006363958.1,XP_015159187.1,XP_015159188.1,XP_015159189.1,XP_015159190.1	uncharacterized LOC102587887	2.45912	3.49786	2.3917	13.6811	5.8578	5.87804
gene28148	gene28148	pseudogene	102589192	LOC102589192			0.17626	0.145091	0.0861313	0.747722	0.428485	0.325835
gene23563	rna31590	protein_coding	102592284	LOC102592284	XP_006359830.1	actin-104-like	0.20756	0.0820301	0.324496	0.690965	0.250562	0.627637
gene20488	rna27503	protein_coding	102593508	LOC102593508	XP_006357005.2	peroxidase 24-like	0	0	0.053822	0	0	0.111023
gene20482	rna27497	lncRNA	107062529	LOC107062529		uncharacterized LOC107062529	0.161282	0.15947	0	7.03071	3.00213	4.38406
gene20483	rna27498	protein_coding	102580993	LOC102580993	XP_015168719.1	U1 small nuclear ribonucleoprotein C-like	2.52324	1.54077	2.1742	6.10627	4.48011	5.52997
gene20480	rna27493,rna27494	protein_coding	102592152	LOC102592152	XP_006357001.2,XP_015168717.1	uncharacterized LOC102592152	0.0339158	0.0334952	0.116139	0.299107	0.204889	0.291094
gene20481	rna27496,rna27495	protein_coding	102592492	LOC102592492	XP_006357002.1,XP_015168714.1	uncharacterized LOC102592492	8.01259	6.9546	4.74364	27.9092	12.7966	12.6749
gene22227	rna29909	protein_coding	102592273	LOC102592273	XP_006358641.1	uncharacterized LOC102592273	0	0	0.106517	0	0	0
gene23565	rna31592	protein_coding	107063116	LOC107063116	XP_015170049.1	uncharacterized LOC107063116	0	0	0	0.0607831	0	0
gene20730	rna27811,rna27810	protein_coding	102603312	LOC102603312	XP_006357194.1,XP_015168788.1	B2 protein-like	2.97657	2.73147	1.35002	1.91181	6.04254	7.7122
gene20731	rna27812	protein_coding	102603648	TOM20	NP_001275135.1	mitochondrial import receptor subunit TOM20-like	135.02	198.177	132.176	41.8671	22.9572	28.371
gene20732	rna27813	protein_coding	102603984	LOC102603984	XP_006357196.1	protein NUCLEAR FUSION DEFECTIVE 4-like	0.486344	0.652363	0.315201	1.65389	1.1484	0.469728
gene20738	rna27819	protein_coding	102580537	LOC102580537	XP_006357206.1	non-functional NADPH-dependent codeinone reductase 2-like	14.937	18.7914	12.2524	11.2729	7.54652	9.89991
gene20739	rna27820	protein_coding	102581459	LOC102581459	XP_006357209.1	uncharacterized LOC102581459	73.9377	28.9753	53.1682	85.3315	86.6493	96.3405
gene21285	rna28569	protein_coding	107062664	LOC107062664	XP_015169046.1	uncharacterized LOC107062664	0	0	0	0.215611	0	0
gene21283	rna28567	protein_coding	107062662	LOC107062662	XP_015169044.1	uncharacterized LOC107062662	5.11614	2.74165	6.32188	2.23363	5.3953	6.58184
gene21281	rna28565	protein_coding	102599091	LOC102599091	XP_006357723.1	protein ECERIFERUM 1-like	0.0648965	0.384651	0.0792766	0.0953003	0.0979229	0.196293
gene30304	rna40454	protein_coding	102599040	LOC102599040	XP_006365871.1	(-)-alpha-terpineol synthase-like	0	0.082736	0.0409105	0.0614919	0.0631793	0
gene30305	rna40455,rna40456	protein_coding	102598478	LOC102598478	XP_006365869.1,XP_006365870.1	(-)-alpha-terpineol synthase-like	2.07881	8.35156	2.10061	3.48169	3.56313	3.22117
gene30306	rna40457	protein_coding	102599362	LOC102599362	XP_006365872.1	uncharacterized LOC102599362	17.4787	5.06104	15.4575	11.2862	12.4818	13.4396
gene30307	rna40458	protein_coding	102604281	LOC102604281	XP_006365885.2	BTB/POZ domain-containing protein At3g22104-like	14.1084	7.6448	13.5622	35.4718	18.451	15.9619
gene30300	rna40450	protein_coding	102597526	LOC102597526	XP_006365866.1	uncharacterized LOC102597526	0.362247	2.50771	0.353653	3.0167	3.55386	3.37242
gene21288	rna28571	lncRNA	107062671	LOC107062671		uncharacterized LOC107062671	0.259179	0.0640472	0.126572	0	0	0
gene33333	rna44057	protein_coding	102605190	LOC102605190	XP_006368106.2	cytokinin riboside 5'-monophosphate phosphoribohydrolase LOG4-like	0	1.8858	0	0	0	0
gene22390	gene22390	pseudogene	102582789	LOC102582789			0	0.039966	0	0	0	0
gene22392	gene22392	pseudogene	102583125	LOC102583125			0	0.050655	0	0	0	0
gene18156	rna24416,rna24417,rna24414,rna24415,rna24412,rna24413,rna24411,rna24420,rna24418,rna24419	protein_coding	102583326	LOC102583326	XP_006354989.1,XP_006354990.1,XP_006354991.1,XP_006354992.1,XP_006354993.1,XP_015167598.1,XP_015167599.1,XP_015167600.1,XP_015167601.1,XP_015167602.1	ABC transporter C family member 12-like	1.08196	1.70719	1.26548	12.8139	2.34789	2.2512
gene22398	rna30114,rna30113	protein_coding	102585091	LOC102585091	XP_006358820.1,XP_015169626.1	uncharacterized LOC102585091	0.0228135	0	0	0.0223315	0	0.0230082
gene14603	rna19690	protein_coding	102593259	LOC102593259	XP_006351734.1	uncharacterized LOC102593259	37.088	15.0799	41.0053	20.5224	19.224	21.6417
gene26883	rna35940	protein_coding	102587459	LOC102587459	XP_006362840.1	putative late blight resistance protein homolog R1B-17	1.23088	1.2156	0.879946	2.58943	0.905479	0.796813
gene26884	rna35941	protein_coding	102587787	LOC102587787	XP_006362841.1	alpha-L-fucosidase 1	3.22462	2.74633	2.68021	4.89891	4.17597	3.88591
gene26885	rna35942	misc_RNA	102588110	LOC102588110		T-complex protein 1 subunit beta-like	465.735	271.524	391.205	180.914	196.224	253.547
gene26886	rna35943	protein_coding	102588429	LOC102588429	XP_006362842.1	protein N-lysine methyltransferase METTL21A	0.818162	0.757982	0.449608	3.20469	1.1832	1.59734
gene26887	rna35944,rna35945	protein_coding	102588759	LOC102588759	XP_006362843.1,XP_006362844.1	mitochondrial import inner membrane translocase subunit TIM22-4-like	2.00092	3.50793	1.77584	2.85149	2.01338	2.47151
gene26889	rna35946	protein_coding	102578281	LOC102578281	XP_006362899.1	aluminum-activated malate transporter 2-like	0	0	0	0.0491594	0	0.0505886
gene10897	rna14724	protein_coding	102587708	LOC102587708	XP_006348245.1	E3 ubiquitin-protein ligase RMA3-like	3.53356	1.36147	5.08962	4.86827	10.2432	12.0668
gene10894	rna14721	protein_coding	102586600	LOC102586600	XP_006348242.1	choline transporter-like protein 2	3.90173	4.07111	3.35683	9.65643	8.01545	8.22911
gene10895	rna14722	protein_coding	102586937	LOC102586937	XP_006348243.1	pentatricopeptide repeat-containing protein At4g21705, mitochondrial-like	3.26919	3.93606	2.82871	3.50065	2.94606	2.91829
gene10892	rna14717,rna14718	protein_coding	102585713	LOC102585713	XP_006348239.1,XP_006348240.1	uncharacterized LOC102585713	40.1316	94.6115	33.2012	36.4714	24.2328	33.9396
gene10893	rna14720,rna14719	protein_coding	102578212	LOC102578212	XP_015164620.1,XP_015164621.1	putative nuclear RNA export factor SDE5	24.0987	31.311	18.9021	35.9185	23.8791	27.667
gene10890	rna14715	protein_coding	102585048	LOC102585048	XP_006348237.1	nuclear/nucleolar GTPase 2-like	234.756	203.922	182.479	246.255	190.866	212.179
gene10891	rna14716	protein_coding	102586276	LOC102586276	XP_006348241.1	MLO-like protein 11	1.21283	0.545581	0.985902	1.51635	1.18374	0.775052
gene10898	rna14725	protein_coding	102588026	LOC102588026	XP_006348246.1	thioredoxin-1-like	19.0913	13.37	16.052	19.2415	26.4712	30.0622
gene10899	rna14726	protein_coding	102588356	LOC102588356	XP_006348247.1	dynein light chain LC6, flagellar outer arm-like	0	0.093584	0	1.01981	0.285637	0.952215
gene8421	rna11408	protein_coding	102602811	LOC102602811	XP_006345937.1	putative nuclease HARBI1	0.187711	0.185483	0.275096	0.59736	0.613726	0.331054
gene8420	rna11407	protein_coding	102598368	LOC102598368	XP_006346012.1	receptor-like protein kinase THESEUS 1	0	0.019606	0	0.0194317	0.039937	0.040046
gene8423	rna11410	protein_coding	102603488	LOC102603488	XP_006345939.1	zinc finger protein ZAT12-like	0	0.174862	0	0	0	0
gene8424	rna11411	protein_coding	102603826	LOC102603826	XP_006345940.1	2-oxoglutarate dehydrogenase, mitochondrial	83.7381	50.6349	67.507	54.2327	44.5755	49.4329
gene8427	rna11417	protein_coding	102604712	LOC102604712	XP_006345943.1	ACT domain-containing protein ACR9	108.879	100.416	106.089	123.167	78.563	86.7654
gene8426	rna11416,rna11414,rna11415,rna11413	protein_coding	102604163	LOC102604163	XP_006345941.1,XP_006345942.1,XP_015163573.1,XP_015163574.1	elongator complex protein 1	3.10349	3.21437	2.27874	6.23713	3.52475	2.75857
gene8429	rna11419	protein_coding	102605056	LOC102605056	XP_006345944.2	uncharacterized LOC102605056	0	0.535597	0	0.151614	0.856507	0.857109
gene17321	rna23324	protein_coding	102594024	LOC102594024	XP_015167226.1	LOW QUALITY PROTEIN: TMV resistance protein N-like	0	0	0	0	0	0.0129733
gene17320	rna23323	protein_coding	102593700	LOC102593700	XP_006354280.1	uncharacterized transmembrane protein DDB_G0289901	7.91333	8.19082	6.4395	12.8397	13.7006	14.1455
gene17323	rna23326	protein_coding	102594588	LOC102594588	XP_006354281.1	ethylene-responsive transcription factor RAP2-3	1071.65	519.364	895.837	531.254	775.56	926.184
gene4840	rna6604	protein_coding	102577441	CAT1	NP_001274863.1	catalase	4603.87	3167.53	4427	3087.32	2893.6	3459.17
gene26369	rna35256,rna35257,rna35254,rna35260,rna35252,rna35253,rna35258,rna35259,rna35255	protein_coding	102587991	LOC102587991	XP_006362401.1,XP_006362402.1,XP_006362403.1,XP_006362404.1,XP_006362405.1,XP_015158459.1,XP_015158460.1,XP_015158461.1,XP_015158462.1	N-(5'-phosphoribosyl)anthranilate isomerase 1, chloroplastic-like	11.4084	13.8271	8.97101	22.3156	12.9176	11.8221
gene18360	rna24665	protein_coding	102589686	LOC102589686	XP_006355151.1	vacuolar amino acid transporter 1	1.44462	1.10994	0.658836	3.48855	5.68362	5.82614
gene18361	rna24666	protein_coding	102590019	LOC102590019	XP_006355152.1	uncharacterized LOC102590019	13.7709	12.78	13.2431	28.1465	22.9741	24.5527
gene18363	rna24669,rna24668	protein_coding	102590333	LOC102590333	XP_006355153.1,XP_015167678.1	E3 ubiquitin-protein ligase CHFR	0.0887787	0.0438554	0.130118	0.639151	0.580581	0.671149
gene18369	rna24675	lncRNA	102595680	LOC102595680		uncharacterized LOC102595680	0	0	0	1.51538	1.16871	0
gene23118	rna31015	protein_coding	102580011	LOC102580011	XP_006359423.1	NAD(P)H-quinone oxidoreductase subunit T, chloroplastic	0.0719362	0.0711161	0	0.140923	0.144754	0.0724417
gene23111	rna31002	protein_coding	102605003	LOC102605003	XP_006359412.1	cullin-1-like	2.25222	4.4249	1.79456	15.9121	9.35756	7.85088
gene23110	rna31001	protein_coding	102603564	LOC102603564	XP_006359408.1	homeobox protein LUMINIDEPENDENS	3.48378	3.94002	3.03008	8.61669	4.19191	4.21295
gene23113	rna31005	protein_coding	102606144	LOC102606144	XP_006359415.1	spermatogenesis-associated protein 20	9.4364	4.71564	9.68576	9.03861	7.38518	7.49549
gene23112	rna31003,rna31004	protein_coding	102605571	LOC102605571	XP_006359413.1,XP_006359414.1	uncharacterized LOC102605571	4.83882	4.45182	4.06692	10.8223	3.12208	3.12072
gene23115	rna31010,rna31011,rna31009,rna31008,rna31007	protein_coding	102578479	LOC102578479	XP_006359417.1,XP_006359418.1,XP_006359419.1,XP_006359420.1,XP_015169893.1	zinc finger CCCH domain-containing protein 32-like	22.7406	30.0239	17.0209	37.5907	28.1308	27.9491
gene23114	rna31006	protein_coding	102578153	LOC102578153	XP_006359416.1	peptide chain release factor APG3, chloroplastic	1.51898	6.75398	1.92064	8.88013	3.14607	3.78227
gene23117	rna31014	protein_coding	102580334	LOC102580334	XP_006359424.1	uncharacterized LOC102580334	1.29553	4.95072	1.26271	2.72306	1.11785	2.97181
gene23116	rna31012,rna31013	protein_coding	102579478	LOC102579478	XP_006359421.1,XP_006359422.1	BTB/POZ domain-containing protein At1g03010	3.98421	2.63398	2.22739	3.95403	5.53934	4.5024
gene3378	rna4639	protein_coding	102583578	LOC102583578	XP_006341137.1	uncharacterized LOC102583578	1.4954	2.41363	1.82621	3.1483	3.35984	3.1143
gene3379	rna4640	protein_coding	102583254	LOC102583254	XP_006341136.1	uncharacterized LOC102583254	4.67357	4.01169	2.67512	8.22806	6.93374	8.75383
gene3374	rna4634	protein_coding	102582245	LOC102582245	XP_006341133.1	uncharacterized LOC102582245	4.7017	14.1613	2.40582	22.9121	12.7263	11.5042
gene3375	rna4635,rna4636	protein_coding	102593738	LOC102593738	XP_006341247.1,XP_015161494.1	uncharacterized LOC102593738	0.629046	1.13036	0	4.31222	2.93414	2.24693
gene3376	rna4637	protein_coding	102582919	LOC102582919	XP_006341135.1	uncharacterized LOC102582919	3.81304	4.67558	0.875264	5.87031	8.0878	9.67661
gene3377	rna4638	protein_coding	102582579	LOC102582579	XP_006341134.1	uncharacterized LOC102582579	1.23323	2.39199	1.56193	0.0447234	0	0
gene3370	rna4631,rna4630	protein_coding	102592738	LOC102592738	XP_006341245.2,XP_015161493.1	fatty acyl-CoA reductase 2-like	0	0.16331	0	0	0	0
gene28033	rna37421	protein_coding	102605834	LOC102605834	XP_006363854.1	ethylene-responsive transcription factor ERF022-like	0	0	0.0807972	0	0	0
gene28031	rna37419	protein_coding	107058213	LOC107058213	XP_015159124.1	uncharacterized LOC107058213	0	0	0	0.191637	0	0
gene28030	rna37418	protein_coding	107058212	LOC107058212	XP_015159123.1	uncharacterized LOC107058212	0.180355	0.594197	0.17617	0.529892	0	0
gene28037	rna37425	protein_coding	102582167	LOC102582167	XP_015159125.1	uncharacterized LOC102582167	0.258533	3.30448	0.324609	9.33971	3.27008	1.71077
gene28036	rna37424	protein_coding	102578510	LOC102578510	XP_006363857.2	uncharacterized LOC102578510	0	0	0	0.132485	0.204137	0.136234
gene17818	rna24001	protein_coding	102591254	LOC102591254	XP_006354721.1	pentatricopeptide repeat-containing protein At2g22070	0.0213228	0.0842375	0	0.146103	0.107241	0.15054
gene17817	rna24000	protein_coding	102582419	LOC102582419	XP_006354697.1	alanine--glyoxylate aminotransferase 2 homolog 1, mitochondrial	7.1214	7.60883	6.71569	24.6069	21.4087	21.8264
gene17816	rna23999	protein_coding	102577810	LOC102577810	XP_006354696.1	TGACG-sequence-specific DNA-binding protein TGA-1A	9.98959	6.80916	7.37783	16.6421	16.5539	17.8371
gene17814	rna23997	protein_coding	102590904	LOC102590904	XP_015167477.1	uncharacterized LOC102590904	8.88797	10.061	6.94071	17.5143	10.5335	12.7191
gene17813	rna23996	protein_coding	102581773	LOC102581773	XP_006354695.1	probable E3 ubiquitin-protein ligase RHA2B	5.73529	7.51127	5.98713	10.6504	11.7542	13.5594
gene17810	rna23993	protein_coding	102581111	LOC102581111	XP_006354693.1	NADPH-dependent 1-acyldihydroxyacetone phosphate reductase-like	10.7461	6.56646	9.98695	11.0352	9.69767	11.4142
gene27915	rna37274	protein_coding	102589746	LOC102589746	XP_006363753.2	pre-mRNA-splicing factor syf2-like	0	0.190579	0	0	0	0
gene27914	rna37273	protein_coding	102597176	LOC102597176	XP_006363761.2	ATP-dependent helicase rhp16-like	0.616627	0.634438	0.30134	0	0	0.0259097
gene27917	rna37276	protein_coding	102597820	LOC102597820	XP_006363763.1	cytochrome P450 CYP72A219-like	0	0.0436199	0	0.0432256	0.0222054	0
gene27911	rna37270	protein_coding	102590074	LOC102590074	XP_006363754.1	pre-mRNA-splicing factor syf2-like	0.197179	0.195395	0.288212	0.38686	0	0
gene27910	rna37269	lncRNA	102590624	LOC102590624		uncharacterized LOC102590624	0	0.344489	0	0	3.73725e-06	0
gene27912	rna37271	protein_coding	102596855	LOC102596855	XP_006363760.1	pre-mRNA-splicing factor 18-like	0	0.103064	0.101886	0.153191	0.0524605	0.210176
gene27919	rna37278	protein_coding	107058195	LOC107058195	XP_015159090.1	zinc finger BED domain-containing protein RICESLEEPER 2-like	0	0.408118	0	0	0	0
gene27918	rna37277	lncRNA	107058196	LOC107058196		uncharacterized LOC107058196	0.128541	1.11107	0.06281	3.02018	1.00211	1.32841
gene15415	rna20748	protein_coding	102591468	LOC102591468	XP_006352505.1	vacuolar protein sorting-associated protein 22 homolog 1	24.5981	28.5735	23.5982	25.1569	18.4888	22.075
gene15414	rna20747	lncRNA	107061553	LOC107061553		uncharacterized LOC107061553	2.27652	4.51432	0.665128	5.3608	2.52131	1.82549
gene15417	rna20750	protein_coding	102592137	LOC102592137	XP_006352507.1	purple acid phosphatase 18-like	4.17819	8.13134	3.54643	8.38852	6.49585	8.6354
gene15416	rna20749	protein_coding	102591810	LOC102591810	XP_006352506.1	protein FATTY ACID EXPORT 5-like	0.530164	1.04892	0.413958	0.727334	0.533498	0.853338
gene15411	rna20744	protein_coding	102590437	LOC102590437	XP_006352502.1	microtubule-associated protein TORTIFOLIA1	6.14393	5.43247	5.55913	3.51492	3.40321	4.31259
gene15410	rna20743	protein_coding	102590120	LOC102590120	XP_006352501.1	uncharacterized LOC102590120	0.0505634	0.199866	0.148195	0.693182	0.864756	1.22284
gene15413	rna20746	protein_coding	102591140	LOC102591140	XP_006352504.1	uncharacterized LOC102591140	0	0	0.0210691	0.0210994	0	0
gene15418	rna20751	protein_coding	102592473	LOC102592473	XP_006352508.1	reactive Intermediate Deaminase A, chloroplastic-like	32.4039	40.3622	24.6349	25.588	28.9525	29.9418
gene28699	rna38334,rna38335,rna38333	protein_coding	102599133	LOC102599133	XP_006364439.1,XP_015159428.1,XP_015159429.1	3-phosphoinositide-dependent protein kinase 2	0.0281319	0.0833996	0.161971	0.192879	0.166956	0.0567536
gene28695	rna38317,rna38318,rna38319,rna38328,rna38321,rna38320,rna38323,rna38322,rna38325,rna38324,rna38327,rna38326	lncRNA	102596964	LOC102596964		uncharacterized LOC102596964	0.260618	5.85655	0.292092	1.76768	0.451685	0.409528
gene28694	rna38316	protein_coding	102596627	LOC102596627	XP_006364435.1	DNA-directed RNA polymerase V subunit 5A	9.3072	23.4418	9.44973	13.0961	10.5534	12.7936
gene28693	gene28693	pseudogene	102598802	LOC102598802			0	0.294881	0	0	0	0
gene28692	rna38315	protein_coding	102596303	LOC102596303	XP_006364434.1	putative methyltransferase DDB_G0268948	5.08824	22.5633	5.84576	17.8842	12.874	12.8842
gene28690	rna38313	protein_coding	102595971	LOC102595971	XP_006364433.1	lycopene beta cyclase, chloroplastic	1.77494	0.87677	2.13194	3.51173	4.35221	4.06323
gene29340	rna39241	protein_coding	102594089	LOC102594089	XP_006365050.1	putative pentatricopeptide repeat-containing protein At3g47840	0.394354	0.207744	0.436822	0.360305	0.687586	0.583259
gene29341	rna39242	protein_coding	102598038	LOC102598038	XP_015159745.1	uncharacterized LOC102598038	0	0	0	0	0.0335525	0
gene29346	rna39251	protein_coding	102594972	LOC102594972	XP_006365053.1	potassium transporter 11	23.5596	12.3685	17.8293	25.0498	16.8521	16.3905
gene29347	rna39252	protein_coding	102595305	LOC102595305	XP_006365054.1	uncharacterized LOC102595305	65.8039	39.865	60.1352	64.4208	51.413	53.0249
gene29345	rna39250,rna39247,rna39246,rna39249,rna39248	protein_coding	102594426	LOC102594426	XP_006365051.1,XP_006365052.1,XP_015159757.1,XP_015159758.1,XP_015159759.1	ankyrin repeat-containing protein At3g12360-like	0	0.296934	0	0	0	0
gene29348	rna39253	protein_coding	102595637	LOC102595637	XP_006365055.1	protein CHROMATIN REMODELING 4	4.00822	1.99528	3.74802	6.90967	2.30853	1.98015
gene28965	rna38682	protein_coding	102604600	LOC102604600	XP_006364692.1	eukaryotic translation initiation factor 3 subunit H-like	24.695	25.0322	18.7173	39.3909	24.8929	24.0958
gene28964	rna38681	protein_coding	102603598	LOC102603598	XP_006364689.1	probably inactive leucine-rich repeat receptor-like protein kinase At3g28040	1.17026	0.111847	0.35056	0.498839	2.01253	1.65635
gene28967	rna38686,rna38687,rna38684,rna38685,rna38688,rna38689	protein_coding	102604939	LOC102604939	XP_006364693.1	histone-lysine N-methyltransferase ATX2-like	2.62881	4.07383	2.21782	8.16281	2.61196	3.05952
gene28966	rna38683	protein_coding	102579939	LOC102579939	XP_015159532.1	probable polygalacturonase At1g80170	0	0.208079	0	0	0.0423718	0
gene28960	rna38677	protein_coding	102602920	LOC102602920	XP_006364687.1	uncharacterized WD repeat-containing protein C2A9.03-like	5.03286	12.5343	4.67382	35.6345	9.62383	8.59459
gene28963	rna38680	protein_coding	102604275	LOC102604275	XP_006364691.1	cysteine-rich and transmembrane domain-containing protein A	83.4232	127.297	73.588	125.418	137.228	147.999
gene28962	rna38679	protein_coding	102603259	LOC102603259	XP_006364688.1	cysteine-rich and transmembrane domain-containing protein A-like	32.9524	34.5466	35.0711	48.5158	66.9824	74.4991
gene28969	rna38691	protein_coding	102580271	LOC102580271	XP_006364703.2	ATP-dependent DNA helicase 2 subunit KU70	2.77926	2.33961	2.06152	8.26546	5.6438	3.83776
gene28968	rna38690	protein_coding	102605611	LOC102605611	XP_006364694.1	importin beta-like SAD2	30.5428	28.2651	25.8053	38.6986	30.0125	31.3063
gene2966	rna4077,rna4076	protein_coding	102585542	LOC102585542	XP_006340723.1,XP_015160248.1	peptide methionine sulfoxide reductase A5	5.77821	10.9103	5.62259	9.70891	6.98252	7.59701
gene2967	rna4078	protein_coding	102585876	LOC102585876	XP_006340724.1	small nuclear ribonucleoprotein SmD3b-like	51.2005	33.1444	45.9396	56.8228	43.4636	65.9547
gene2964	rna4062,rna4067,rna4063,rna4064,rna4065,rna4066,rna4074,rna4073,rna4061,rna4071,rna4070,rna4068,rna4069,rna4072	lncRNA	107058716	LOC107058716		uncharacterized LOC107058716	0	0	0	0.845205	0.134498	0.17871
gene2962	rna4059	protein_coding	102585203	LOC102585203	XP_006340722.1	zinc finger CCCH domain-containing protein 68	0.203652	0.0862142	0.199034	0.256328	0.146327	0.146679
gene2963	rna4060	lncRNA	107058712	LOC107058712		uncharacterized LOC107058712	0	0	0	0.029753	0	0
gene2960	rna4057	protein_coding	102584561	LOC102584561	XP_006340720.1	uncharacterized LOC102584561	3.56051	2.92268	3.83156	4.84633	3.15713	3.89076
gene2961	rna4058	protein_coding	102584886	LOC102584886	XP_006340721.1	GDP-mannose 4,6 dehydratase 1	0	0.115331	0	0	0	0
gene2968	rna4079	protein_coding	102586210	LOC102586210	XP_006340725.1	auxin-induced protein 15A-like	0	0.573587	0	0	0	0
gene2969	rna4080	protein_coding	102586541	LOC102586541	XP_006340726.1	transcription initiation factor TFIID subunit 14b	2.81776	2.32026	2.15652	2.48318	2.03152	2.79238
gene32482	rna43133	protein_coding	107059123	LOC107059123	XP_015161036.1	periaxin-like	0	0.696814	0	0	0	0
gene10135	rna13713	protein_coding	102582966	LOC102582966	XP_006347497.1	GRF1-interacting factor 2-like	17.3678	19.0185	13.9473	20.3529	19.6798	24.675
gene10134	rna13709,rna13711,rna13710,rna13712	protein_coding	102581741	LOC102581741	XP_006347493.1,XP_006347494.1,XP_006347495.1,XP_006347496.1	uncharacterized LOC102581741	27.276	21.405	19.3123	44.5353	25.1271	27.5511
gene10137	rna13716	protein_coding	102601817	LOC102601817	XP_006347638.1	leucine-rich repeat receptor-like protein kinase PEPR1	0.123143	0.231042	0.0842703	0.0964203	0.0495451	0.0124234
gene10136	rna13715,rna13714	lncRNA	107060685	LOC107060685		uncharacterized LOC107060685	0.114542	0.264055	0.074621	0	0.0384057	0
gene10130	rna13704	protein_coding	107060673	LOC107060673	XP_015164315.1	auxin-responsive protein SAUR32-like	0	1.20353	1.17461	0.395315	0.406687	0
gene10133	rna13708,rna13707	protein_coding	102581410	LOC102581410	XP_006347491.1,XP_015164327.1	CDPK-related kinase 3-like	4.62858	3.58897	3.33657	7.5509	4.6543	4.80558
gene10132	rna13706	protein_coding	102601482	LOC102601482	XP_006347637.1	auxin-responsive protein SAUR32-like	0	1.5187	0.370833	2.24627	4.23426	4.19939
gene10138	rna13717	lncRNA	107060681	LOC107060681		uncharacterized LOC107060681	0	1.03026	0	0	0	0
gene1264	rna1705	protein_coding	102589383	LOC102589383	XP_006339092.1	alpha carbonic anhydrase 7-like	0	0	0	0.147464	0	0
gene1265	rna1706	protein_coding	102581001	LOC102581001	XP_006339307.2	alpha carbonic anhydrase 7-like	0	0	0	0.169909	0	0
gene1267	rna1708	protein_coding	102581343	LOC102581343	XP_006339308.1	tankyrase-1-like	25.3721	39.3537	26.0155	36.4113	26.2122	31.3489
gene1260	rna1701	protein_coding	102588402	LOC102588402	XP_006339089.1	peptidyl-prolyl cis-trans isomerase CYP21-4-like	3.53959	29.0684	3.85586	11.2006	5.88969	5.34731
gene1261	rna1702	protein_coding	102588732	LOC102588732	XP_006339090.1	serine/threonine protein phosphatase 2A 57 kDa regulatory subunit B' beta	22.8059	18.1421	19.3647	23.3299	16.1781	13.6745
gene1262	rna1703	protein_coding	102589063	LOC102589063	XP_006339091.1	uncharacterized LOC102589063	16.4265	29.6227	16.0341	16.8807	14.9167	18.5433
gene1268	rna1709	lncRNA	107061022	LOC107061022		uncharacterized LOC107061022	0.348523	1.45105	0.361048	0.961958	0.207199	0.191489
gene1269	rna1711,rna1710	protein_coding	102590243	LOC102590243	XP_006339094.1,XP_015165180.1	anthocyanidin 3-O-glucosyltransferase 4-like	13.0772	8.67945	10.4352	3.64116	3.7461	3.53551
gene29326	rna39223,rna39222	protein_coding	102590177	LOC102590177	XP_006365038.1,XP_015159761.1	pentatricopeptide repeat-containing protein At2g35130	0	0	0	0.0356411	0.0366208	0
gene380	rna493,rna494,rna495	lncRNA	102604108	LOC102604108		uncharacterized LOC102604108	1.52268	3.45142	0.842492	7.89652	2.79691	2.42959
gene383	rna498,rna499	protein_coding	102604994	LOC102604994	XP_006338258.1,XP_015161898.1	uncharacterized LOC102604994	8.42012	13.1138	7.5418	8.66813	2.84437	4.21003
gene382	rna497	protein_coding	102577592	LOC102577592	XP_006338257.1	oxygen-evolving enhancer protein 1, chloroplastic-like	4.48021	3.91042	5.74047	4.15965	7.60984	10.1409
gene385	rna501	protein_coding	102605673	LOC102605673	XP_006338260.1	CASP-like protein 5C1	3.51299	2.50043	4.46012	4.67961	4.94827	4.5992
gene384	rna500	protein_coding	102605332	LOC102605332	XP_006338259.1	molybdopterin synthase sulfur carrier subunit	25.0041	22.9237	27.4748	18.1893	17.6151	24.0759
gene387	rna503	protein_coding	102606344	LOC102606344	XP_006338262.1	uncharacterized LOC102606344	1.85289	1.60138	1.83613	3.95512	2.1227	2.54328
gene386	rna502	protein_coding	102606002	LOC102606002	XP_006338261.1	uncharacterized LOC102606002	3.36434	11.9949	5.53204	10.4954	3.91973	3.5645
gene389	rna508	protein_coding	102578353	LOC102578353	XP_006338263.1	uncharacterized LOC102578353	0.0797272	0.31532	0.155701	0	0.0802186	0
gene388	rna504,rna505,rna506,rna507	protein_coding	102578684	LOC102578684	XP_006338264.1,XP_015161907.1,XP_015161908.1,XP_015161909.1	histone-lysine N-methyltransferase SUVR5	6.09912	4.23523	4.73655	7.71164	3.2396	3.43299
gene20234	rna27156,rna27154,rna27155,rna27152,rna27153,rna27150,rna27151,rna27149,rna27148,rna27141,rna27140,rna27143,rna27142,rna27145,rna27144,rna27147,rna27146	protein_coding	102584867	LOC102584867	XP_006356770.1,XP_006356772.1,XP_006356773.1	uncharacterized LOC102584867	17.6659	23.0481	14.8637	20.5868	12.5532	14.6614
gene659	rna907	protein_coding	102580001	LOC102580001	XP_006338524.1	zinc finger AN1 domain-containing stress-associated protein 12	0.20064	0.59538	0.587541	1.37619	0.504741	0.807503
gene658	rna905,rna906	protein_coding	102579467	LOC102579467	XP_006338522.1,XP_006338523.1	protein bicaudal C homolog 1-like	64.9598	61.7173	75.5054	66.1739	47.2017	51.3621
gene653	rna898	protein_coding	102605895	LOC102605895	XP_006338516.1	uncharacterized LOC102605895	3.08564	1.67213	2.23663	5.84809	5.45742	5.56685
gene652	rna897	protein_coding	102578815	LOC102578815	XP_006338788.1	F-box/kelch-repeat protein At3g23880-like	0.606998	0.458567	0.209353	1.8877	0.790204	0.431955
gene651	rna896	protein_coding	102605558	LOC102605558	XP_006338515.1	protein NRT1/ PTR FAMILY 5.8	8.36621	4.62042	6.34119	8.80323	11.0003	10.7264
gene650	rna895	protein_coding	102605224	LOC102605224	XP_006338514.1	alpha-mannosidase 2	20.8615	11.3802	17.0623	19.7897	12.3348	12.6295
gene657	rna904	protein_coding	102579143	LOC102579143	XP_006338521.1	ferredoxin-thioredoxin reductase catalytic chain, chloroplastic	14.685	16.7356	12.0703	26.8213	20.2853	23.1353
gene656	rna903	protein_coding	102578812	LOC102578812	NP_001275120.1	NADH dehydrogenase [ubiquinone] flavoprotein 1, mitochondrial-like	81.2004	75.6036	70.1688	67.6196	71.8097	77.5292
gene655	rna900,rna901,rna902	protein_coding	102578249	LOC102578249	XP_006338518.1,XP_015162642.1	chloroplastic group IIA intron splicing facilitator CRS1, chloroplastic	0.985817	1.83843	1.09323	5.11541	2.07409	1.63678
gene654	rna899	protein_coding	102606236	LOC102606236	XP_006338517.1	protein CREG1	8.06883	14.6012	7.12831	19.9296	15.8177	16.5561
gene29834	rna39895	protein_coding	102582721	LOC102582721	XP_006365471.1	alkaline ceramidase 3-like	4.3352	2.52672	3.6377	4.57199	3.91409	4.03184
gene29835	rna39896	protein_coding	102583055	LOC102583055	XP_006365472.1	protein PXR1	33.0048	118.291	33.5024	41.402	22.3153	25.8387
gene29836	rna39898,rna39899,rna39897	protein_coding	102583381	LOC102583381	XP_006365473.2	uncharacterized protein At1g04910	1.64986	1.16747	0.895524	4.34379	2.63339	3.13563
gene29837	rna39900,rna39901	protein_coding	102583943	LOC102583943	XP_006365474.1,XP_006365475.1	TBC1 domain family member 13-like	4.62119	8.00875	5.23075	9.25652	6.09137	6.92913
gene29830	rna39889	protein_coding	102581514	LOC102581514	XP_006365467.1	glycine-rich RNA-binding protein 4, mitochondrial-like	486.631	586.649	441.278	477.892	389.353	461.79
gene29831	rna39890,rna39891,rna39892	protein_coding	102581845	LOC102581845	XP_006365468.1,XP_006365469.1,XP_015159952.1	myb-like protein X	8.44693	4.62681	9.46901	12.2201	6.50296	6.86517
gene29832	rna39893	protein_coding	102582374	LOC102582374	XP_006365470.1	chaperone protein dnaJ 20, chloroplastic-like	42.5871	143.051	32.4638	33.0998	25.1383	31.0519
gene29839	rna39903	protein_coding	102584496	LOC102584496	XP_006365476.1	ubiquitin carboxyl-terminal hydrolase 2	11.2005	5.07007	7.3385	7.40835	7.57216	7.46991
gene2104	rna2839,rna2838,rna2837	protein_coding	102591395	LOC102591395	XP_006339961.1,XP_006339962.1,XP_015169070.1	uncharacterized protein At4g06598-like	6.56051	3.04519	4.38933	14.2575	6.63232	8.48414
gene2105	rna2840,rna2841,rna2842,rna2843	protein_coding	102592167	LOC102592167	XP_006339964.1,XP_006339965.1,XP_015169079.1,XP_015169083.1	uncharacterized LOC102592167	4.26821	14.7649	4.03082	17.2019	6.39676	6.84411
gene2106	rna2844	protein_coding	102592728	LOC102592728	XP_006339966.1	probable magnesium transporter NIPA4	5.61037	10.037	4.74146	14.5117	7.55053	7.79561
gene2107	rna2845	protein_coding	102593069	LOC102593069	XP_006339967.1	cell cycle checkpoint control protein RAD9A	0.280942	0.994756	0.503225	2.42998	1.60157	1.03815
gene2100	rna2832	protein_coding	102590249	LOC102590249	XP_006339958.1	uncharacterized LOC102590249	0	0	0	0.613018	0.943873	1.09891
gene2101	rna2833	protein_coding	107062739	LOC107062739	XP_015169202.1	uncharacterized LOC107062739	0	0.23504	0	0.232563	0	0
gene2102	rna2835,rna2834	protein_coding	102590579	LOC102590579	XP_006339959.1	ion channel DMI1-like	8.09843	12.3837	6.30322	15.1563	7.7507	7.15264
gene2103	rna2836	protein_coding	102591059	LOC102591059	XP_006339960.2	protein EI24 homolog	4.31742	14.3372	3.48227	14.4529	5.75756	5.3624
gene2109	rna2848,rna2846,rna2847	protein_coding	102593398	LOC102593398	XP_006339968.1,XP_006339969.1,XP_015169113.1	aspartic proteinase-like protein 2	5.02167	8.93879	5.12845	13.081	6.83	7.09599
gene28173	rna37615	protein_coding	102594085	LOC102594085	XP_006363968.1	vacuolar protein 8	2.77088	5.79652	3.5999	5.48921	8.72274	10.0244
gene3433	rna4720	protein_coding	102596604	LOC102596604	XP_006341174.1	glucomannan 4-beta-mannosyltransferase 9-like	0	0	0	0	0.0580772	0.116434
gene31077	rna41454	lncRNA	102606195	LOC102606195		uncharacterized LOC102606195	3.37797e-06	0.229633	0.109024	0	0	0
gene31071	gene31071	pseudogene	102605517	LOC102605517			0	0	0.0401933	0	0	0
gene31070	rna41445,rna41446	protein_coding	102603612	LOC102603612	XP_006366557.1,XP_006366558.1	probable indole-3-acetic acid-amido synthetase GH3.5	0.190366	0.132731	0.0656243	0.0328336	0.152061	0.03381
gene31073	rna41448	protein_coding	102604510	LOC102604510	XP_006366560.1	rhodanese-like domain-containing protein 4, chloroplastic	0.179424	0.708946	0.263029	2.19562	0.842274	0.723662
gene3432	rna4719	protein_coding	102596276	LOC102596276	XP_006341173.1	peroxiredoxin-2E-2, chloroplastic-like	27.4491	20.4252	17.4583	12.7892	12.5952	14.3986
gene3431	gene3431	pseudogene	102597365	LOC102597365			0	0.405973	0.800193	0	0.275192	0
gene3437	rna4724	lncRNA	102597270	LOC102597270		uncharacterized LOC102597270	1.8874	6.27014	4.18467	3.02307	0.641236	2.52573
gene3436	rna4723	protein_coding	102596945	LOC102596945	XP_006341175.1	uncharacterized LOC102596945	4.86083	22.9518	8.30178	12.1254	7.22608	7.66724
gene4423	rna6039	protein_coding	102590479	LOC102590479	XP_006342109.1	uncharacterized LOC102590479	206.154	445.606	196.622	142.053	97.5228	102.476
gene21595	rna28988	protein_coding	102593609	LOC102593609	XP_006358006.1	S-formylglutathione hydrolase	51.9454	24.0915	25.7172	88.6494	113.687	134.582
gene22998	rna30840,rna30835,rna30841,rna30842	protein_coding	102589158	LOC102589158	XP_006359286.1,XP_006359288.1,XP_015169826.1,XP_015169827.1	uncharacterized LOC102589158	2.8495	7.92484	2.36865	9.76802	2.8796	2.8227
gene22999	rna30836	protein_coding	102590927	LOC102590927	XP_015169822.1	disease resistance protein RPP13-like	0.848047	0.975874	0.911366	0.217613	0.0248462	0.161913
gene4627	rna6314	protein_coding	102597045	LOC102597045	XP_006342348.1	PHD finger protein ALFIN-LIKE 4-like	2.76777	3.57807	2.4258	4.24028	2.78472	3.50199
gene4626	rna6313	protein_coding	102596501	LOC102596501	XP_006342346.1	uncharacterized LOC102596501	0.0170365	0.0168247	0.0499611	0.050026	0.102818	0.0859243
gene4625	rna6312	protein_coding	102596165	LOC102596165	XP_006342345.1	uncharacterized membrane protein C776.05-like	11.7581	15.5937	9.78472	26.0901	16.4161	17.8884
gene4624	rna6311	protein_coding	102595825	LOC102595825	XP_006342344.1	myosin-17-like	18.0215	21.6403	17.4744	31.8498	12.0927	11.3508
gene4623	rna6310	protein_coding	102577595	LOC102577595	NP_001275289.1	vernalization independence 3-like protein	25.2007	16.6074	25.0067	18.9562	28.1266	31.8791
gene4622	rna6309	protein_coding	102595173	LOC102595173	XP_006342342.1	formin-like protein 20	0.654893	0.431326	0.462194	0.926135	2.26918	2.67751
gene4621	rna6308,rna6307,rna6306,rna6305,rna6304	lncRNA	102585119	LOC102585119		uncharacterized LOC102585119	0.069644	2.51535	0	2.3549	0.311841	0.248278
gene4620	rna6303	protein_coding	102594512	LOC102594512	XP_006342341.1	UBP1-associated proteins 1C	5.82771	18.0695	5.91602	9.56784	7.41497	6.96496
gene4629	rna6317	protein_coding	102597924	LOC102597924	XP_006342351.1	phospholipid:diacylglycerol acyltransferase 1-like	1.84931	2.50219	1.46085	2.90144	2.01312	2.14596
gene4628	rna6315,rna6316	protein_coding	102597371	LOC102597371	XP_006342349.1,XP_006342350.1	protein bem46	6.00231	7.64015	6.20082	14.6357	8.9277	9.14738
gene21599	rna28993	protein_coding	102594927	LOC102594927	XP_006358010.1	probable calcium-binding protein CML49	18.3727	12.7243	19.0443	10.3434	11.82	9.31649
gene19294	rna25882	protein_coding	102593825	LOC102593825	XP_006355989.2	WAT1-related protein At5g40240-like	0	0.064912	0	0.192951	0	0
gene26064	rna34879,rna34878	protein_coding	102591739	LOC102591739	XP_006362110.1,XP_006362111.1	21 kDa protein-like	0.0991522	0.842712	0.362985	2.18579	7.35177	7.44334
gene26065	rna34880	protein_coding	102592299	LOC102592299	XP_006362112.1	21 kDa protein-like	0	0.432638	0	0	1.32022	2.30941
gene23689	rna31737	protein_coding	102579158	LOC102579158	XP_006359959.1	60S ribosomal protein L2, mitochondrial	13.7057	20.4379	16.4897	17.5049	15.847	16.774
gene23688	rna31736	protein_coding	107063144	LOC107063144	XP_015170096.1	protein TRI1-like	13.18	9.70543	11.833	12.0655	10.2613	12.9723
gene26060	rna34874	protein_coding	102591079	LOC102591079	XP_006362108.1	KH domain-containing protein At4g18375	9.58125	8.62243	8.07137	15.9396	9.87452	10.1945
gene26061	rna34875	protein_coding	102591413	LOC102591413	XP_006362109.1	V-type proton ATPase catalytic subunit A	182.563	98.6807	140.326	198.206	212.97	241.35
gene23685	rna31733	protein_coding	107063142	LOC107063142	XP_015170094.1	annexin A7-like	0.120115	0	0	0	0	0
gene23684	rna31732	protein_coding	102578158	LOC102578158	XP_006359956.1	glycine-rich protein A3	58.035	85.7766	63.3966	106.066	176.558	197.897
gene31272	rna41718,rna41719,rna41717	protein_coding	102605740	LOC102605740	XP_006366701.1,XP_015160512.1	haloacid dehalogenase-like hydrolase domain-containing protein 3	8.40346	9.61095	9.17994	15.0812	9.58378	11.9532
gene31271	rna41716	protein_coding	102605397	LOC102605397	XP_006366700.1	cullin-3A	10.0837	4.03641	8.03596	7.26702	9.75398	9.87664
gene31277	rna41728,rna41727,rna41726	protein_coding	102579093	LOC102579093	XP_006366707.1,XP_006366708.1,XP_015160513.1	uncharacterized LOC102579093	0.536132	1.75306	0.857313	4.47805	2.47583	3.10519
gene31276	rna41723,rna41722,rna41725,rna41724	protein_coding	102606414	LOC102606414	XP_006366703.1,XP_006366704.1,XP_006366706.1,XP_015160511.1	probable methyltransferase PMT2	19.41	16.9848	16.8185	32.2907	23.4836	26.2637
gene5578	rna7612,rna7607,rna7606,rna7609,rna7610,rna7608,rna7611	protein_coding	102588652	LOC102588652	XP_006343286.1,XP_006343287.1,XP_015162422.1,XP_015162423.1,XP_015162424.1,XP_015162425.1,XP_015162426.1	putative disease resistance protein RGA3	0.0866816	0.0998665	0.141231	0.91372	0.334196	0.229597
gene19211	rna25777	protein_coding	102586634	LOC102586634	XP_006355890.1	photosystem II reaction center Psb28 protein	0	0	0	0	0.10324	0
gene19210	rna25776	protein_coding	102586310	LOC102586310	XP_006355889.1	probable aminopyrimidine aminohydrolase, mitochondrial	3.08493	2.6825	2.44818	4.72343	5.19846	4.97214
gene19216	rna25782	protein_coding	102588273	LOC102588273	XP_006355895.1	tyrosine decarboxylase 1	1.01165	6.11227	0.798439	8.11438	4.42304	4.27525
gene19215	rna25781	protein_coding	102587951	LOC102587951	XP_006355894.1	ABC transporter C family member 5	13.464	13.2247	8.77507	28.3244	9.55525	8.85138
gene19214	rna25780	protein_coding	102587313	LOC102587313	XP_006355892.1	NADH dehydrogenase [ubiquinone] 1 alpha subcomplex subunit 9, mitochondrial	22.4184	13.6758	19.2944	36.4786	30.8188	31.8462
gene5570	rna7597	protein_coding	102597927	LOC102597927	XP_015162421.1	protein NDR1-like	0.292503	0.660576	0.122489	1.02284	0.504433	0.673892
gene5571	rna7598	protein_coding	102602906	LOC102602906	XP_006343409.1	cytochrome b561 and DOMON domain-containing protein At5g35735-like	0	0.138319	0	0	0	0.140426
gene19219	rna25785,rna25786	protein_coding	102589145	LOC102589145	XP_006355898.1,XP_006355899.1	tetratricopeptide repeat protein 4 homolog	21.32	15.551	15.5247	21.576	14.9066	14.5627
gene19218	rna25784	protein_coding	102588818	LOC102588818	XP_006355897.1	uncharacterized LOC102588818	4.63446	2.88621	4.5745	7.21827	5.30477	4.55888
gene5574	rna7601	protein_coding	102587128	LOC102587128	XP_006343282.1	5'-adenylylsulfate reductase 3, chloroplastic-like	0.813604	0.306217	1.28718	0.910378	3.81948	6.52213
gene5577	rna7605,rna7604	protein_coding	102587786	LOC102587786	XP_006343284.1,XP_006343285.1	autophagy-related protein 8C-like	3.30977	22.0449	3.36312	10.41	5.9682	6.65272
gene26578	rna35537	protein_coding	107057912	LOC107057912	XP_015158530.1	protein PHLOEM PROTEIN 2-LIKE A9-like	0.321327	2.96685	1.67261	1.15457	2.69458	2.47817
gene26579	rna35539,rna35538	protein_coding	107057913	LOC107057913	XP_015158531.1	protein PHLOEM PROTEIN 2-LIKE A9-like	0	0.243259	0	1.20332	0.987864	0.491455
gene26572	rna35526	protein_coding	102583262	LOC102583262	XP_006362618.1	uncharacterized LOC102583262	19.8364	9.35877	13.8372	16.3299	10.64	14.6455
gene26573	rna35527,rna35528	protein_coding	102602013	LOC102602013	XP_006362592.1	phosphatase IMPL1, chloroplastic	0.655246	3.38506	0.687741	10.8316	4.38719	4.01994
gene26574	rna35529	protein_coding	102601681	LOC102601681	XP_006362591.1	protein PHLOEM PROTEIN 2-LIKE A1-like	15.2373	33.686	19.2781	32.4945	35.6782	47.5016
gene26575	rna35534,rna35533,rna35532,rna35531,rna35530	protein_coding	102602453	LOC102602453	XP_006362593.1,XP_006362594.1,XP_015158540.1,XP_015158541.1,XP_015158542.1	protein PHLOEM PROTEIN 2-LIKE A1-like	1.22696	7.20451	1.13482	4.06718	2.64199	2.59759
gene26576	rna35535	protein_coding	102603128	LOC102603128	XP_006362595.1	uncharacterized LOC102603128	0	0.0574233	0.0852222	0.426821	0	0.146544
gene26577	rna35536	protein_coding	102603465	LOC102603465	XP_006362596.1	protein PHLOEM PROTEIN 2-LIKE A9-like	0	0	0	0.45304	0	0
gene8623	rna11683,rna11684	protein_coding	102592322	LOC102592322	XP_006346163.1,XP_015163660.1	probable serine/threonine-protein kinase WNK11	0.61223	1.44391	0.894469	1.90763	1.77595	2.08483
gene8622	rna11682,rna11681	protein_coding	102591994	LOC102591994	XP_006346162.1,XP_015163659.1	probable WRKY transcription factor 20	52.0845	24.8331	48.1439	29.1728	23.853	26.0993
gene8621	rna11680	protein_coding	102591653	LOC102591653	XP_006346161.1	scarecrow-like protein 21	11.8822	9.42878	8.31244	12.2365	11.5282	12.6019
gene8620	rna11679	protein_coding	102591325	LOC102591325	XP_006346160.1	NADH-ubiquinone oxidoreductase 20.9 kDa subunit	120.241	140.909	96.2598	89.2887	91.2487	109.731
gene8627	rna11690	protein_coding	102593338	LOC102593338	XP_006346166.1	mitochondrial import inner membrane translocase subunit TIM22-2	26.1278	55.3168	23.9684	47.7588	36.1705	45.0962
gene8626	rna11689	protein_coding	102592999	LOC102592999	XP_006346165.1	kinesin-like protein KIN12A	0.0171287	0.0338315	0	0	0.0689166	0.0345556
gene8625	rna11688,rna11687,rna11686	protein_coding	102592665	LOC102592665	XP_006346164.1,XP_015163661.1,XP_015163662.1	uncharacterized LOC102592665	26.2833	13.5208	28.2028	21.7789	23.5161	31.3744
gene8624	rna11685	protein_coding	102595857	LOC102595857	XP_006346255.1	probable inactive receptor kinase At4g23740	0	0.0412043	0	0	0	0
gene8629	rna11692	protein_coding	102593985	LOC102593985	XP_006346168.1	40S ribosomal protein S8-like	124.724	151.083	124.625	142.54	83.4247	100.145
gene8628	rna11691	protein_coding	102593661	LOC102593661	XP_006346167.1	probable cytokinin riboside 5'-monophosphate phosphoribohydrolase LOGL10	2.68235	4.47053	2.09549	3.37824	2.15908	1.92915
gene20808	rna27917	protein_coding	102599305	LOC102599305	XP_006357264.1	uncharacterized LOC102599305	23.2944	35.0416	21.2119	35.5955	19.9518	20.2346
gene20809	rna27918	protein_coding	102599630	LOC102599630	XP_006357265.1	alpha-amylase 3, chloroplastic	38.2486	29.8269	37.3275	36.2259	32.9744	35.5031
gene20806	rna27915	protein_coding	102598653	LOC102598653	XP_006357262.1	uncharacterized LOC102598653	14.0112	13.0438	11.2924	23.4928	13.3744	14.2436
gene20807	rna27916	protein_coding	102598978	LOC102598978	XP_006357263.1	probable receptor-like protein kinase At5g15080	14.4693	18.507	14.3159	33.6744	14.555	15.5823
gene20805	rna27914	protein_coding	102598309	LOC102598309	XP_006357261.1	protein TWIN LOV 1	4.70186	9.72345	3.17296	16.8025	6.19307	5.12906
gene20802	rna27911	protein_coding	102578808	LOC102578808	XP_006357287.1	protein NRT1/ PTR FAMILY 4.6-like	0.367478	0.247515	0.91412	0.735882	0.840141	0.858873
gene20800	rna27909	protein_coding	102597667	LOC102597667	XP_006357259.1	homeobox-leucine zipper protein HAT5	5.27143	10.7047	4.34693	7.29278	6.6654	5.89711
gene20801	rna27910	protein_coding	102597986	LOC102597986	XP_006357260.1	protein NRT1/ PTR FAMILY 4.6-like	0.752833	0.388761	2.40774	2.02686	2.20308	2.74272
gene8999	rna12243	lncRNA	107060395	LOC107060395		uncharacterized LOC107060395	0	0	0	7.31031	2.66347	0
gene8998	rna12242	lncRNA	102590859	LOC102590859		uncharacterized LOC102590859	0	0	0	0.882958	0	0
gene8991	rna12235,rna12234	protein_coding	102589647	LOC102589647	XP_006346550.1,XP_006346551.1	CTP synthase-like	0.175158	0.716175	0.024457	0.220452	0.125852	0.302813
gene8990	rna12233,rna12232	protein_coding	102589318	LOC102589318	XP_006346549.1,XP_015163814.1	syntaxin-132-like	77.0397	100.743	64.2071	42.9415	38.8922	43.7199
gene8993	rna12237	lncRNA	107060394	LOC107060394		uncharacterized LOC107060394	0.72539	8.1066	0.35215	1.4219	0.365331	0.724901
gene8995	gene8995	pseudogene	102591774	LOC102591774			0.0564718	0	0	0.0368687	0	0
gene8997	rna12240,rna12241	protein_coding	102590508	LOC102590508	XP_006346553.1,XP_015163815.1	double-stranded RNA-binding protein 1-like	6.17878	7.46052	5.20453	7.68468	4.737	5.89569
gene18162	rna24428	misc_RNA	102586182	LOC102586182		eukaryotic translation initiation factor 2 subunit gamma-like	0.39634	0.889895	0.598564	2.046	0.761155	0.617503
gene18160	rna24426	protein_coding	102585847	LOC102585847	XP_006354999.1	protein NEN1-like	8.48992	9.15385	6.36406	10.2101	5.10876	6.60427
gene18166	rna24432,rna24433	protein_coding	102586846	LOC102586846	XP_006355001.1,XP_006355002.1	autophagy-related protein 9	4.78171	3.24999	3.43011	7.57728	4.15749	3.17582
gene18167	rna24434	protein_coding	102587404	LOC102587404	XP_006355003.1	tricalbin-3-like	1.81266	2.88689	1.57244	4.87951	2.71222	3.06213
gene18168	rna24440,rna24435,rna24436,rna24437,rna24438,rna24439	protein_coding	102587733	LOC102587733	XP_006355004.1,XP_006355005.1,XP_006355006.1,XP_015167617.1,XP_015167618.1,XP_015167619.1	histone acetyltransferase HAC1-like	9.483	4.68545	8.94752	12.6161	5.68055	5.29843
gene18169	rna24441	protein_coding	102588496	LOC102588496	XP_006355007.1	TIMELESS-interacting protein	0.0671307	0	0	0.0657503	0.337702	0.540898
gene33328	rna44052	lncRNA	107059415	LOC107059415		uncharacterized LOC107059415	0	2.12969	0	0	0	0
gene16305	rna21951	protein_coding	102582095	LOC102582095	XP_006353349.1	probable (S)-N-methylcoclaurine 3'-hydroxylase isozyme 2	2.1942	2.56869	2.46231	1.91443	1.98879	1.42326
gene16306	rna21952	protein_coding	102582762	LOC102582762	XP_006353351.1	probable (S)-N-methylcoclaurine 3'-hydroxylase isozyme 2	1.11027	0.490571	0.316698	2.10663	1.51927	1.76555
gene16307	rna21953,rna21954	protein_coding	102599289	LOC102599289	XP_015166790.1,XP_015166791.1	(S)-N-methylcoclaurine 3'-hydroxylase isozyme 1-like	0.564181	0.223274	0.468477	0.110582	0	0.113488
gene16300	rna21943,rna21942,rna21941,rna21945,rna21944	protein_coding	102580876	LOC102580876	XP_006353345.1,XP_015166788.1,XP_015166789.1	probable inactive tRNA-specific adenosine deaminase-like protein 3	10.8613	8.19453	8.27095	11.412	6.49393	6.26289
gene16302	rna21947	protein_coding	102581442	LOC102581442	XP_006353347.2	protein IQ-DOMAIN 14	6.40865	5.4795	5.4592	13.4746	9.71178	10.9319
gene16308	rna21955	lncRNA	107061656	LOC107061656		uncharacterized LOC107061656	0.442666	0.437943	0.32401	0	0.334095	0.779191
gene16309	rna21956	protein_coding	107061646	LOC107061646	XP_015166756.1	probable (S)-N-methylcoclaurine 3'-hydroxylase isozyme 2	0	0	0	0	0.131895	0
gene22985	rna30827	protein_coding	102588834	LOC102588834	XP_006359285.1	CD2 antigen cytoplasmic tail-binding protein 2	29.6532	24.1086	26.4487	39.0013	24.9942	28.8314
gene22987	rna30828	protein_coding	102584674	LOC102584674	XP_006359359.1	disease resistance protein RPP13-like	0	0	0	0.0506308	0.0520269	0.0521578
gene22986	gene22986	pseudogene	107062987	LOC107062987			0	0	0.0262622	0.315651	0.135147	0.176127
gene22981	rna30813,rna30812,rna30817,rna30816,rna30815,rna30814	protein_coding	102586096	LOC102586096	XP_006359275.1,XP_006359276.1,XP_015169851.1,XP_015169852.1,XP_015169853.1,XP_015169854.1	protein-S-isoprenylcysteine O-methyltransferase A-like	5.28112	4.52984	3.9696	10.6541	7.22653	5.37961
gene22980	rna30811	protein_coding	102585762	LOC102585762	XP_006359274.1	pentatricopeptide repeat-containing protein At2g13600	0.474635	0.156261	0.2651	0.331862	0.204613	0.455893
gene22983	rna30820	protein_coding	102587206	LOC102587206	XP_006359279.1	glyceraldehyde-3-phosphate dehydrogenase A, chloroplastic	0.0486965	0	0	0.0476838	0	0
gene22989	gene22989	pseudogene	102591953	LOC102591953			0.0245281	0.0242266	0.0239739	0.048021	0.0493457	0.0742083
gene18652	rna25029,rna25031,rna25030	protein_coding	102600386	LOC102600386	XP_006355384.1,XP_006355385.1,XP_015167820.1	mRNA-capping enzyme-like	106.08	44.2013	98.6138	73.9508	45.7717	50.9488
gene15657	rna21086,rna21087	protein_coding	102588488	LOC102588488	XP_006352748.1,XP_006352749.1	iron-sulfur protein NUBPL	4.02393	6.94807	2.55662	8.81033	4.06406	4.34903
gene15656	rna21085	protein_coding	102587940	LOC102587940	XP_006352746.1	transcription factor bHLH3	28.2804	14.5131	20.538	14.9545	12.9844	16.5129
gene15655	rna21079,rna21078,rna21084,rna21082,rna21083,rna21080,rna21081	protein_coding	102587616	LOC102587616	XP_006352745.1,XP_015166540.1,XP_015166541.1,XP_015166542.1,XP_015166543.1,XP_015166544.1,XP_015166545.1	myosin-9-like	0.147999	0.394214	0.0904982	2.60433	0.850865	0.674468
gene15652	rna21075	protein_coding	102588262	LOC102588262	XP_006352833.1	LOB domain-containing protein 16	0.109898	0.978515	0	0.323094	1.10591	0.773799
gene15651	rna21074	protein_coding	102587071	LOC102587071	XP_006352744.1	uncharacterized LOC102587071	1.62704	2.19163	0.867347	6.0382	3.42215	3.04254
gene15650	rna21073	protein_coding	102586726	LOC102586726	XP_006352743.1	hyoscyamine 6-dioxygenase-like	2.59179	15.1152	1.01258	29.8264	14.2765	10.5075
gene23050	rna30920	protein_coding	102580121	LOC102580121	XP_006359347.1	uncharacterized LOC102580121	1.06653	0.978428	1.15384	2.08841	1.68597	1.30551
gene18654	rna25033,rna25032	protein_coding	102601289	LOC102601289	XP_006355386.1,XP_015167824.1	bromodomain and WD repeat-containing protein 1	1.14799	1.26695	0.880238	2.37997	0.690732	0.863423
gene23052	rna30923	protein_coding	102581005	LOC102581005	XP_006359350.1	alpha-glucosidase-like	1.30743	0.974154	0.941627	1.50434	1.26899	1.11038
gene23053	rna30924	protein_coding	102588293	LOC102588293	XP_006359364.2	probable LRR receptor-like serine/threonine-protein kinase At3g47570	0.110968	0.0913265	0.108472	0.543091	0.297653	0.578304
gene23054	rna30925	protein_coding	102581346	LOC102581346	XP_015169865.1	diphosphomevalonate decarboxylase-like	0.341577	1.93508	0.289238	1.47162	0.962156	0.780308
gene23055	rna30926	protein_coding	102588624	LOC102588624	XP_006359365.2	probable sphingolipid transporter spinster homolog 2	12.2316	6.81233	8.64813	18.5897	16.6202	15.5127
gene15659	rna21089	protein_coding	102589354	LOC102589354	XP_006352751.1	histone H1-like	288.432	438.432	305.313	459.438	400.483	523.985
gene15658	rna21088	protein_coding	102589032	LOC102589032	XP_006352750.1	flowering locus K homology domain-like	59.4133	65.3256	46.6268	158.764	94.5751	98.9643
gene18656	rna25036	protein_coding	102602189	LOC102602189	XP_006355389.1	outer envelope pore protein 16-2, chloroplastic	0.505606	1.40034	0.789634	0	1.01755	1.2209
gene18657	rna25037,rna25038	protein_coding	102602525	LOC102602525	XP_006355390.1,XP_015167825.1	serine/threonine-protein phosphatase 4 regulatory subunit 3	3.34956	3.81269	2.36645	19.7313	5.4059	4.63259
gene12154	rna16420	protein_coding	102595224	LOC102595224	XP_006349490.1	CASP-like protein 5B2	0.979289	2.28192	1.09303	6.37174	2.95584	2.88824
gene12157	rna16423	protein_coding	102595884	LOC102595884	XP_006349492.1	tropinone reductase homolog At5g06060-like	0	0.289404	0	0	0.147265	0.14739
gene12156	rna16422	protein_coding	102595547	LOC102595547	XP_006349491.1	uncharacterized LOC102595547	0.761357	2.15202	1.06151	0.106586	0	0.109407
gene12150	rna16417	protein_coding	102594566	LOC102594566	XP_006349488.1	galactose oxidase	4.82297	5.3652	3.33983	3.04886	2.97981	3.7134
gene12152	rna16418	protein_coding	102594888	LOC102594888	XP_006349489.1	BEL1-like homeodomain protein 9	24.9988	42.5	17.1882	32.6097	16.0294	15.6651
gene24918	rna33329,rna33330	protein_coding	102579492	LOC102579492	XP_006361103.1,XP_015170626.1	putative B3 domain-containing protein Os03g0621600	0.523092	1.18232	0.613241	0.870955	0.627975	0.421638
gene24919	rna33332,rna33331	protein_coding	102579817	LOC102579817	XP_006361104.1,XP_015170617.1	uncharacterized LOC102579817	3.0794	1.37243	3.04427	3.9709	3.81887	4.92328
gene24914	rna33324	protein_coding	107063348	LOC107063348	XP_015170600.1	transcription factor E2FB-like	0.0626157	0	0	0.122649	0.377979	0
gene24915	rna33325,rna33326	protein_coding	102578597	LOC102578597	XP_006361100.1,XP_006361101.1	transcription factor E2FB-like	2.36011	3.13156	1.22101	2.62654	1.90613	1.55032
gene24916	rna33327	protein_coding	102579167	LOC102579167	XP_006361102.1	aspartic proteinase nepenthesin-1	0.0809023	0.159864	0.355734	0.158423	0.203464	0.0407744
gene24917	rna33328	lncRNA	107063351	LOC107063351		uncharacterized LOC107063351	0.0702597	0.138913	0	0	0	0
gene24910	rna33319	protein_coding	102605581	LOC102605581	XP_006361096.1	receptor-like kinase TMK3	0.184355	0.127447	0.126146	0.198495	1.70602	2.11986
gene24911	rna33320,rna33321	protein_coding	102605917	LOC102605917	XP_006361097.1,XP_015170616.1	protein YLS9-like	6.77693	7.67183	9.73782	8.00092	9.09048	8.61668
gene24912	rna33322	protein_coding	102606257	LOC102606257	XP_006361098.1	protein YLS9-like	0	0.176592	0	0	0.0898389	0.179729
gene24913	rna33323	protein_coding	102578270	LOC102578270	XP_006361099.1	probable CCR4-associated factor 1 homolog 9	3.16839	10.5227	34.5368	65.7855	13.8983	15.383
gene14218	rna19185	protein_coding	107061342	LOC107061342	XP_015165951.1	zinc finger protein GIS-like	0	0.076327	0	0	0	0
gene25706	rna34406	protein_coding	102595172	LOC102595172	XP_006361818.1	uncharacterized LOC102595172	0	0.398579	0	0	0	0
gene14214	rna19181	protein_coding	102590784	LOC102590784	XP_006351412.1	E3 ubiquitin-protein ligase SINAT2-like	0.182785	0.210774	0.0297569	0.179012	0.490388	0.736524
gene14215	rna19182	protein_coding	102591137	LOC102591137	XP_006351413.1	E3 ubiquitin-protein ligase SINAT2-like	0.206876	0.23859	0.0336741	0.202627	0.555042	0.833394
gene14216	rna19183	protein_coding	102599605	LOC102599605	XP_006351354.1	probable protein kinase At2g41970	0	0	0	0.0648555	0	0
gene14217	rna19184	protein_coding	102599930	LOC102599930	XP_006351355.1	60S ribosomal protein L21-1-like	56.3026	86.7476	54.6537	64.853	48.1626	60.4763
gene14210	rna19173,rna19174	protein_coding	102598392	LOC102598392	XP_006351350.2,XP_015165948.1	homeobox-leucine zipper protein HOX11-like	11.9815	25.8311	12.7705	18.7368	10.7993	12.1705
gene14211	rna19178,rna19175,rna19177,rna19176	protein_coding	102598735	LOC102598735	XP_006351351.1,XP_006351352.1,XP_015165949.1,XP_015165950.1	protein trichome birefringence-like	3.09062	1.2681	2.2881	8.85975	5.0519	4.35802
gene14213	rna19180	protein_coding	102599279	LOC102599279	XP_006351353.1	DNA-3-methyladenine glycosylase	0.730148	1.15494	0.570436	1.85949	1.02847	0.441152
gene18940	rna25430	protein_coding	102582772	LOC102582772	XP_006355652.1	zinc finger CCCH domain-containing protein 29-like	17.5075	36.8091	58.6012	23.1829	40.6876	45.9069
gene18941	rna25431	protein_coding	102583105	LOC102583105	XP_006355653.1	carboxy-terminal domain RNA polymerase II polypeptide A small phosphatase 1-like	6.50055	7.75792	4.49444	14.8364	11.4193	9.7755
gene18942	rna25432	protein_coding	102585404	LOC102585404	XP_006355747.1	putative serine/threonine-protein kinase-like protein CCR3	0.1056	0.0260763	0.0258025	0.0775302	0.265559	0.372711
gene18943	rna25433	protein_coding	102583431	LOC102583431	XP_006355654.1	sedoheptulose-1,7-bisphosphatase, chloroplastic	1.05816	0.454601	0.494456	0.946021	0.647965	1.02007
gene18945	rna25437,rna25436,rna25435	protein_coding	102583764	LOC102583764	XP_006355655.1,XP_015167947.1,XP_015167948.1	transcription factor DIVARICATA-like	12.5478	70.0558	10.1728	41.3029	12.7376	15.0123
gene18946	rna25438	protein_coding	102584101	LOC102584101	XP_006355656.1	coronatine-insensitive protein 1	29.5213	25.067	21.9738	25.8935	26.5166	31.4506
gene18947	rna25439	protein_coding	102584429	LOC102584429	XP_006355657.1	uncharacterized LOC102584429	35.6325	43.0297	23.3037	107.168	47.0241	48.3273
gene18948	rna25440	protein_coding	102584761	LOC102584761	XP_006355658.1	peroxisomal nicotinamide adenine dinucleotide carrier	1.30438	2.74946	1.35945	4.17207	2.05577	1.79673
gene18949	rna25441	protein_coding	102585071	LOC102585071	XP_006355659.1	uncharacterized acetyltransferase At3g50280-like	0.188286	0.0826812	0.0204417	0.0204838	0.441962	0.400652
gene25069	rna33549,rna33550	protein_coding	107063375	LOC107063375	XP_015170667.1,XP_015170668.1	putative late blight resistance protein homolog R1B-16	3.44071	2.65465	1.97814	4.05059	2.76218	2.69092
gene25068	rna33548,rna33545,rna33546,rna33547	protein_coding	102604473	LOC102604473	XP_006361238.1,XP_015170679.1,XP_015170681.1,XP_015170682.1	TMV resistance protein N-like	0.183791	0.310046	0.130654	0.353811	0.403349	0.408888
gene25707	rna34407	protein_coding	102588426	LOC102588426	XP_006361796.1	cell number regulator 8	70.063	85.3601	79.4948	93.8998	110.346	134.667
gene25704	rna34403	protein_coding	107063516	LOC107063516	XP_015170948.1	uncharacterized LOC107063516	0	0	0	0.0479421	0	0
gene29896	rna39976	protein_coding	102578193	LOC102578193	XP_006365531.1	probable polygalacturonase	7.8361	6.35978	8.70655	8.11717	4.80808	3.77
gene29894	rna39975	protein_coding	102605846	LOC102605846	XP_006365530.1	germacrene C synthase-like	0.0337995	0.13356	0.0495456	0.0330902	0	0
gene29895	gene29895	pseudogene	102606184	LOC102606184			0	0.189644	0.018757	0	0	0
gene29893	rna39974	lncRNA	102604713	LOC102604713		uncharacterized LOC102604713	0	0.0662187	0	0.196833	0.134795	0
gene29898	rna39978	protein_coding	102578520	LOC102578520	XP_006365532.1	replication factor C subunit 3	7.48541	8.40141	5.69335	14.7127	10.8118	10.3975
gene29899	rna39979	protein_coding	102579516	LOC102579516	XP_006365535.1	kinesin heavy chain	2.54399	5.75469	1.83151	10.4145	2.76639	3.17299
gene25705	rna34404,rna34405	protein_coding	102587347	LOC102587347	XP_006361793.1,XP_006361794.1	uncharacterized LOC102587347	0.0375705	0	0	0	0	0
gene25702	rna34401	protein_coding	102587018	LOC102587018	XP_006361792.1	lipid phosphate phosphatase gamma, chloroplastic	1.72998	1.45667	2.06521	1.94535	3.48103	3.16241
gene29153	rna38932	protein_coding	102606180	LOC102606180	XP_006364849.1	nucleolar complex protein 3 homolog	6.7742	7.84618	4.95395	9.3028	3.94634	4.42339
gene21360	rna28658	protein_coding	102592839	LOC102592839	XP_006357858.1	extensin-like	0.127245	0.188662	0.124285	0.623115	0.192029	0.192257
gene21361	rna28659	protein_coding	102596355	LOC102596355	XP_006357779.1	uncharacterized LOC102596355	0.0996882	2.16928	0.291924	0.683757	0	0
gene21362	rna28660	protein_coding	102596686	LOC102596686	XP_006357780.2	7-deoxyloganetic acid glucosyltransferase-like	1.47032	4.63102	1.70815	1.46651	1.3953	2.12605
gene21363	rna28661,rna28663,rna28662	protein_coding	102597344	LOC102597344	XP_006357782.1,XP_015169119.1,XP_015169120.1	7-deoxyloganetic acid glucosyltransferase-like	1.09704	1.52691	1.80242	1.90451	2.62633	1.3287
gene21364	rna28665,rna28664	protein_coding	102597669	LOC102597669	NP_001274873.1,XP_006357783.1	pyridoxal kinase-like	4.39773	12.5979	4.61665	14.7991	7.79392	8.74816
gene21365	rna28667,rna28666	protein_coding	102597990	LOC102597990	XP_006357784.1,XP_015169117.1	protein AAR2 homolog	11.9546	11.3189	11.315	20.6343	12.1087	12.2983
gene21366	rna28669,rna28668,rna28670,rna28671	protein_coding	102598316	LOC102598316	XP_006357785.1,XP_006357786.1,XP_006357787.1,XP_006357788.1	uncharacterized LOC102598316	1.02538	1.62294	0.997607	2.01586	0.941402	1.37151
gene21367	rna28672	protein_coding	102593178	LOC102593178	XP_015169077.1	uncharacterized LOC102593178	0	0	0	0.0592145	0	0
gene21368	rna28673	protein_coding	102599308	LOC102599308	XP_006357789.1	heavy metal-associated isoprenylated plant protein 26-like	0.199691	7.01193	0.389844	2.34801	4.01882	2.71247
gene21369	rna28674,rna28675	protein_coding	102599634	LOC102599634	XP_006357790.1,XP_006357791.1	methionyl-tRNA formyltransferase	0.354406	0.832127	0.346642	2.6682	0.935892	1.02694
gene419	rna543	protein_coding	102587749	LOC102587749	XP_006338293.1	uncharacterized LOC102587749	2.77695	8.703	2.41654	6.37269	4.32133	3.71728
gene418	rna542	lncRNA	102587523	LOC102587523		uncharacterized LOC102587523	5.41271	7.59192	2.6394	3.39066	5.14523	4.53148
gene411	rna534	protein_coding	102585521	LOC102585521	XP_006338286.1	endo-1,3(4)-beta-glucanase 1-like	0.115314	0.136672	0.293048	0.112878	0.0463973	0.209334
gene410	rna533	protein_coding	102585184	LOC102585184	XP_006338285.1	proline-rich receptor-like protein kinase PERK8	1.09894	1.38331	0.926725	1.68738	0.866984	0.782367
gene412	rna535	protein_coding	102585857	LOC102585857	XP_006338287.1	putative endo-1,3(4)-beta-glucanase 2	2.93876	2.38735	3.40906	3.1726	5.16634	4.62514
gene415	rna539	protein_coding	102586744	LOC102586744	XP_006338291.1	protein trichome birefringence-like 19	0.410811	1.29884	0.240847	2.85582	10.3317	12.2155
gene414	rna537,rna538	protein_coding	102586193	LOC102586193	XP_006338288.1,XP_006338289.1	protein trichome birefringence-like 19	0.137621	0.27197	0.0448205	0.269508	1.19901	1.57265
gene416	rna540	protein_coding	107057677	LOC107057677	XP_015161967.1	protein trichome birefringence-like 19	4.13503	3.1452	3.50436	6.16217	6.51559	7.63622
gene1104	rna1519,rna1520	protein_coding	102579351	LOC102579351	XP_006338982.1,XP_006338983.1	acyl-coenzyme A oxidase 4, peroxisomal-like	3.22407	5.41586	2.87895	8.336	4.44608	5.77534
gene1107	rna1522	protein_coding	102580223	LOC102580223	XP_006338985.1	PHD finger protein ALFIN-LIKE 1-like	6.24305	7.40491	5.97598	12.9012	7.85127	9.68464
gene1101	rna1515	protein_coding	102578357	LOC102578357	XP_006338979.1	mitochondrial succinate-fumarate transporter 1	4.43443	2.6192	2.93794	4.14269	3.48688	4.36571
gene1100	rna1514	protein_coding	102606348	LOC102606348	XP_006338978.1	heparanase-like protein 3	1.81616	3.99133	1.66608	3.15708	9.20951	9.3785
gene1103	rna1517,rna1518	protein_coding	102579024	LOC102579024	XP_006338981.1,XP_015164801.1	transcription factor TGA6-like	0.0697184	0.137689	0	1.91146	0.701256	1.12341
gene1102	rna1516	protein_coding	102578689	LOC102578689	XP_006338980.1	uncharacterized LOC102578689	361.193	606.087	248.635	474.551	382.281	454.477
gene1109	gene1109	pseudogene	102595698	LOC102595698			0	0.07433	0	0.0736442	0.0756443	0
gene1108	rna1523	protein_coding	102595367	LOC102595367	XP_015166068.1	GDSL esterase/lipase CPRD49-like	0	0.132018	0	0	0	0
gene25701	rna34400,rna34399	protein_coding	102586674	LOC102586674	XP_006361791.1,XP_015170960.1	DEAD-box ATP-dependent RNA helicase 57	20.3006	9.49064	14.0304	41.2044	22.1198	24.8337
gene8096	rna10964,rna10963	protein_coding	102605614	LOC102605614	NP_001274906.1,XP_006345635.1	aspartate aminotransferase, chloroplastic-like	40.0486	92.4282	33.3527	67.4408	54.7591	59.5594
gene20658	rna27716	protein_coding	102582001	LOC102582001	XP_006357129.1	putative rRNA methyltransferase YlbH	3.52433	8.44458	2.97003	12.2073	5.89432	5.72776
gene10449	rna14123	protein_coding	102605071	LOC102605071	XP_006347815.1	uncharacterized N-acetyltransferase p20-like	0.297659	0.490697	0.387405	0.972197	0.898562	0.299502
gene10448	rna14122	protein_coding	102604729	LOC102604729	XP_006347814.1	elongation factor 1-delta 1	86.2055	62.963	79.8352	106.802	80.9173	93.9251
gene30539	gene30539	pseudogene	102593784	LOC102593784			0	0.148007	0	0	0	0
gene10445	rna14119	protein_coding	102604055	LOC102604055	XP_006347812.1	deoxyuridine 5'-triphosphate nucleotidohydrolase	0	0.242788	0.119698	0	0.37037	0.493388
gene10447	rna14121	protein_coding	107060719	LOC107060719	XP_015164423.1	uncharacterized N-acetyltransferase YoaA-like	0.597157	0.443415	0.582395	0.585501	0.300518	2.0998
gene10446	rna14120	protein_coding	102604394	LOC102604394	XP_006347813.1	serine/threonine-protein kinase EDR1	9.71485	15.6727	9.01495	17.6837	8.60995	9.34046
gene10440	rna14112	protein_coding	102592225	LOC102592225	XP_015164422.1	cysteine synthase-like	0.0730148	0.457164	0.142609	1.18006	0.09795	0.379881
gene10442	rna14114,rna14115,rna14116,rna14117	protein_coding	102603277	LOC102603277	XP_006347809.1,XP_006347810.1,XP_015164418.1,XP_015164419.1	cysteine synthase-like	0.986962	3.87854	0.500271	11.3969	3.98367	3.80482
gene32454	gene32454	pseudogene	102579532	LOC102579532			1.37039	1.09417	1.1604	2.7737	2.09336	1.08815
gene16843	rna22679,rna22681,rna22680	protein_coding	102598857	LOC102598857	XP_006353860.1,XP_015167004.1,XP_015167005.1	uncharacterized LOC102598857	0.506968	3.02877	0.960131	5.31068	0.573565	0.703002
gene16842	rna22678	protein_coding	102598527	LOC102598527	XP_006353859.1	uncharacterized LOC102598527	1.25837	1.38694	1.04028	1.23219	3.21352	2.73132
gene16841	rna22677	protein_coding	102598192	LOC102598192	XP_006353858.1	ylmG homolog protein 2, chloroplastic	0.21854	0.0720175	0.426844	1.35573	0.732934	1.61384
gene16840	rna22676	protein_coding	102601175	LOC102601175	XP_006353864.2	pentatricopeptide repeat-containing protein At1g62350-like	0	0	0	0	0.16089	0.160537
gene16846	rna22684	protein_coding	102601739	LOC102601739	XP_015167021.1	dehydrodolichyl diphosphate synthase 6	13.4748	11.4364	9.91157	16.1966	11.217	13.6306
gene16845	rna22683	protein_coding	102599507	LOC102599507	XP_006353862.1	F-box/LRR-repeat protein 15	26.1219	27.125	22.6013	49.1192	19.7944	19.6823
gene16844	rna22682	protein_coding	102599179	LOC102599179	XP_006353861.1	uncharacterized LOC102599179	4.13188	20.3106	3.95862	17.03	5.41235	6.43645
gene20657	rna27715	protein_coding	102581670	LOC102581670	XP_006357128.1	probable prolyl 4-hydroxylase 6	1.9254	3.05626	1.99477	5.37108	4.51983	4.70237
gene16849	rna22687	protein_coding	102602403	LOC102602403	XP_006353867.1	cleavage and polyadenylation specificity factor subunit 2	27.0936	17.2545	19.3341	28.2664	18.2672	19.7874
gene16848	rna22686	protein_coding	102602075	LOC102602075	XP_006353866.1	signal peptide peptidase-like 1	9.4109	6.13347	9.89131	17.4603	16.468	16.8602
gene8099	rna10967	protein_coding	107060270	LOC107060270	XP_015163436.1	uncharacterized LOC107060270	51.4128	38.1653	84.2189	160.961	93.0027	108.681
gene13365	rna18009	lncRNA	107061246	LOC107061246		uncharacterized LOC107061246	0.0904323	0.357731	0	0.354398	0.0909943	0.0910165
gene13364	rna18008,rna18007	protein_coding	102587931	LOC102587931	XP_006350497.2,XP_015165605.1	ATPase family AAA domain-containing protein 1	3.23113	3.4283	1.94959	5.58337	3.20342	4.21486
gene13367	rna18011,rna18012	protein_coding	102588586	LOC102588586	XP_006350499.1,XP_006350500.1	molybdate-anion transporter-like	10.3251	12.3498	8.01101	20.9282	30.0907	30.9978
gene13366	rna18010	protein_coding	102588252	LOC102588252	XP_006350498.1	AAA-ATPase At2g46620-like	0.229967	1.07097	0.449475	1.96192	0.760093	1.22553
gene13361	rna18004	protein_coding	107061245	LOC107061245	XP_015165604.1	cytochrome b5	154.426	333.233	132.029	161.005	186.089	196.578
gene13360	rna18002,rna18003	protein_coding	102587064	LOC102587064	XP_006350494.1,XP_006350495.1	GTPase-activating protein gyp7-like	19.8188	15.2079	15.3813	28.1229	20.8399	21.466
gene13363	rna18006	protein_coding	102599824	LOC102599824	XP_015165603.1	metal-nicotianamine transporter YSL3-like	5.42965	4.20374	4.99098	5.20047	5.63895	5.09016
gene13362	rna18005	protein_coding	102587607	LOC102587607	XP_006350496.1	uncharacterized LOC102587607	8.54675	4.51111	8.0637	8.22968	11.1497	14.2958
gene13369	rna18014	protein_coding	102589454	LOC102589454	XP_006350502.1	MAG2-interacting protein 2	4.80383	2.072	3.64535	6.59395	4.07302	3.71829
gene13368	rna18013	protein_coding	102589128	LOC102589128	XP_006350501.1	F-box protein SKIP31-like	0.798763	1.77767	0.292383	1.46751	0.200941	0.60277
gene2746	rna3752,rna3751	protein_coding	102589940	LOC102589940	XP_015159210.1,XP_015159213.1	uncharacterized LOC102589940	8.33951	6.79112	6.853	8.02158	7.2205	8.98981
gene2747	rna3753	protein_coding	102590468	LOC102590468	XP_006340500.1	F-box protein PP2-B10-like	0.329428	0.596872	0.160906	1.23664	1.76757	1.32766
gene2744	rna3746	protein_coding	102588520	LOC102588520	XP_006340494.1	violaxanthin de-epoxidase, chloroplastic	0.567599	0.448611	0.184881	1.18553	0.647115	1.01721
gene2745	rna3747,rna3748,rna3749,rna3750	protein_coding	102588836	LOC102588836	XP_006340495.1,XP_006340496.1,XP_006340497.1	uncharacterized LOC102588836	0.911921	4.25754	0.712019	8.2771	3.41874	1.86193
gene2742	rna3744	protein_coding	102598432	LOC102598432	XP_015159192.1	proline-rich receptor-like protein kinase PERK3	0.262547	0.30799	0.0962162	0.626519	0.775812	0.727941
gene2740	rna3740,rna3741	protein_coding	102587765	LOC102587765	XP_006340493.1,XP_015159158.1	uncharacterized LOC102587765	2.79826	12.6075	1.88941	9.36036	7.97048	5.62139
gene2741	rna3742,rna3743	protein_coding	102587213	LOC102587213	XP_006340491.1,XP_006340492.1	uncharacterized LOC102587213	8.67687	18.2228	8.22657	14.1605	9.52346	9.59221
gene2748	rna3754	protein_coding	102590814	LOC102590814	XP_006340501.1	uncharacterized LOC102590814	4.78824	7.42843	3.86165	6.16124	4.08902	4.59988
gene6456	gene6456	pseudogene	102581606	LOC102581606			4.41498	3.79052	3.01704	9.89833	6.86859	7.56121
gene6457	rna8737	protein_coding	102583043	LOC102583043	XP_006344088.1	60S ribosomal protein L10-like	80.7481	69.0703	68.4433	116.515	103.978	132.602
gene6454	rna8734,rna8735	lncRNA	107059994	LOC107059994		uncharacterized LOC107059994	1.6952	3.6491	1.26322	5.99919	4.11942	5.51351
gene6455	rna8736	lncRNA	107059995	LOC107059995		uncharacterized LOC107059995	1.93963	2.0235	2.08876	5.60844	1.33607	1.94548
gene6452	rna8731	protein_coding	102582711	LOC102582711	XP_006344087.1	60S ribosomal protein L10-like	180.656	137.792	151.402	181.189	164.855	210.095
gene6453	rna8732,rna8733	protein_coding	102582162	LOC102582162	XP_006344085.1,XP_006344086.1	peroxisomal membrane protein 13-like	39.6214	120.437	34.0633	71.494	46.5042	51.137
gene6450	rna8727,rna8729,rna8728	protein_coding	102580937	LOC102580937	NP_001275336.1,XP_006344083.1,XP_015162640.1	ubiquitin-conjugating enzyme E2-17 kDa-like	2095.85	2714.71	1654.12	3000.98	3173.52	3939.86
gene6451	rna8730	protein_coding	102577768	LOC102577768	NP_001275060.1	POTATP1	26.3565	21.8434	18.9721	30.8487	24.7642	28.8147
gene27258	rna36415	protein_coding	102603468	LOC102603468	XP_006363200.1	uncharacterized LOC102603468	8.42601	10.6191	10.3937	14.3023	15.9934	15.5559
gene6458	rna8738	protein_coding	102583369	LOC102583369	XP_006344089.1	putative B3 domain-containing protein At5g58280	0.723482	2.44317	0.294455	1.53518	1.27378	0.850294
gene6459	rna8739	protein_coding	102583699	LOC102583699	XP_006344090.1	cytochrome b-c1 complex subunit 8	20.6691	55.7003	20.3001	28.4261	34.9602	44.8555
gene27259	rna36416	protein_coding	102603811	LOC102603811	XP_006363201.1	ATP-dependent zinc metalloprotease FTSH 6, chloroplastic	2.19269	4.27623	1.12645	3.02714	1.49872	1.24725
gene29256	rna39113	protein_coding	102589977	LOC102589977	XP_006364964.1	transmembrane protein 50 homolog	22.9306	30.2462	18.7025	30.8052	28.275	30.3224
gene27032	gene27032	pseudogene	102584701	LOC102584701			0.0447546	0.0803653	0.0198847	0.0378339	0.0245551	0.0355647
gene27033	gene27033	pseudogene	102585351	LOC102585351			0.439284	0.483476	0.212632	1.16719	0.824837	0.84803
gene27030	gene27030	pseudogene	107058009	LOC107058009			0.122192	0.0362026	0.0537495	0.239207	0.0983273	0.0616255
gene27031	gene27031	pseudogene	102580695	LOC102580695			0.39333	0.301099	0.212894	0.329435	0.177903	0.191728
gene27036	rna36132	protein_coding	102586022	LOC102586022	XP_015158733.1	putative late blight resistance protein homolog R1B-23	0	0	0.109436	0	0	0
gene27037	gene27037	pseudogene	102586358	LOC102586358			0.628141	0.546414	0.460464	1.3834	1.03889	0.768015
gene27034	gene27034	pseudogene	102585685	LOC102585685			0.121496	0.189308	0.142522	0.307869	0.10863	0.0735345
gene27035	rna36131	lncRNA	107058012	LOC107058012		uncharacterized LOC107058012	1.18323	0.334293	0.660164	0.827975	0.680317	0.85078
gene27256	rna36413	protein_coding	107058039	LOC107058039	XP_015158810.1	uncharacterized LOC107058039	60.573	54.7575	55.1222	42.1824	47.6275	51.9047
gene27038	rna36133	protein_coding	102581033	LOC102581033	XP_006362986.1	transcription factor DIVARICATA-like	0.799881	4.9691	1.22785	5.14761	4.08111	3.16589
gene27257	rna36414	protein_coding	102580698	LOC102580698	XP_006363210.1	probable metal-nicotianamine transporter YSL7	0.0534011	0.0263734	0.0782885	0	0.0268584	0.0538503
gene22874	gene22874	pseudogene	102584673	LOC102584673			0.0799285	0.237088	0	0.704681	0	0.402352
gene10288	rna13904,rna13903	protein_coding	102599479	LOC102599479	XP_006347631.1	RNA pseudouridine synthase 7	3.43291	5.40081	2.60938	13.736	4.17842	5.51135
gene28402	rna37925	protein_coding	102582495	LOC102582495	XP_006364164.1	cyprosin-like	118.798	106.343	98.9051	223.94	184.097	210.504
gene28403	rna37926	protein_coding	102582841	LOC102582841	XP_006364165.1	WRKY transcription factor 6-like	3.15693	2.32241	4.49637	3.97841	2.7365	2.6072
gene28401	rna37924	protein_coding	102582171	LOC102582171	XP_006364163.1	mitogen-activated protein kinase kinase kinase A-like	0.0669886	0	0	0.065611	0.0673974	0
gene28406	rna37929	protein_coding	102583703	LOC102583703	XP_015159301.1	cell differentiation protein RCD1 homolog	0	0.0330044	0	0	0	0
gene28407	rna37930	protein_coding	102584817	LOC102584817	XP_006364171.1	cell differentiation protein RCD1 homolog	0	0.0365136	0	0	0	0
gene28405	rna37928	protein_coding	102583176	LOC102583176	XP_006364166.1	cellulose synthase-like protein H1	0.346254	0.684052	0.423005	0.0564943	0	0
gene29135	rna38909	protein_coding	102602696	LOC102602696	XP_006364841.1	plant intracellular Ras-group-related LRR protein 4-like	5.3395	3.60063	4.12453	10.2355	5.72498	7.47894
gene29134	rna38908	protein_coding	102602356	LOC102602356	XP_006364840.1	RNA polymerase I-specific transcription initiation factor RRN3	153.48	97.2687	120.028	139.031	113.004	123.369
gene29136	rna38910	protein_coding	102603261	LOC102603261	XP_015159631.1	eukaryotic translation initiation factor 6-2-like	0.152539	0.150812	0	6.49977	2.45562	2.84142
gene29131	rna38905	protein_coding	102604940	LOC102604940	XP_015159615.1	probable L-type lectin-domain containing receptor kinase V.3	0.0550879	7.52813e-07	1.92969e-05	0.0645549	0.0321041	0.0225167
gene29130	rna38904	protein_coding	102601361	LOC102601361	XP_015159627.1	cell wall protein RBR3-like	0.558947	0.790346	0.611844	1.37868	0.271197	0.379603
gene29133	rna38907	protein_coding	102602026	LOC102602026	XP_006364839.1	AT-hook motif nuclear-localized protein 8-like	0	0.174933	0.28815	0.173336	0.178067	0.178307
gene29132	rna38906	protein_coding	107058441	LOC107058441	XP_015159629.1	F-box protein At4g19940-like	3.39761	2.22185	2.83121	5.08835	3.16674	2.86992
gene29139	rna38913	protein_coding	107058442	LOC107058442	XP_015159632.1	probable LRR receptor-like serine/threonine-protein kinase At4g08850	0	0.0569819	0	0	0.058004	0
gene29138	rna38912	protein_coding	102583181	LOC102583181	XP_006364866.1	probable LRR receptor-like serine/threonine-protein kinase At4g08850	0.0634342	0.0522087	0.113675	0.0413952	0	0.0177718
gene24079	rna32274	protein_coding	102578368	LOC102578368	XP_006360331.1	uncharacterized LOC102578368	0.164591	0.0591049	0.0877629	0.0146452	0.0451513	0.0150941
gene24078	rna32273	protein_coding	102606360	LOC102606360	XP_006360330.1	uncharacterized LOC102606360	28.4917	66.9662	25.4643	26.5564	21.0476	26.2346
gene24073	rna32268	protein_coding	102591617	LOC102591617	XP_006360369.2	uncharacterized LOC102591617	0	0	0	2.96387	1.48886	2.03482
gene24072	rna32267	lncRNA	102604799	LOC102604799		uncharacterized LOC102604799	6.94738	33.7834	7.97948	23.4643	15.85	15.1981
gene24071	rna32266,rna32264,rna32265	protein_coding	102604008	LOC102604008	XP_006360323.1,XP_006360324.1,XP_006360325.1	uncharacterized LOC102604008	0.161215	0.781343	0.214651	1.52704	1.63843	1.63839
gene24070	rna32263	protein_coding	102603673	LOC102603673	XP_006360322.2	uncharacterized LOC102603673	22.1837	6.12022	11.5979	18.193	14.0321	14.4139
gene24077	rna32272	protein_coding	102606021	LOC102606021	XP_006360329.1	histone deacetylase 19	36.8741	48.5224	26.4251	48.2845	34.4684	37.4973
gene24076	rna32271	protein_coding	102605687	LOC102605687	XP_006360328.1	probable pectate lyase 8	0	0.164749	0.0325956	0.0979625	0.40263	0.571678
gene24075	rna32270	protein_coding	102605347	LOC102605347	XP_006360327.1	inosine triphosphate pyrophosphatase	22.6081	35.6837	19.1583	18.9603	9.6454	10.4669
gene24074	rna32269	protein_coding	102591961	LOC102591961	XP_006360370.2	receptor-like protein kinase 2	0.0335493	0	0.0655913	0.032838	0.101238	0.0169209
gene7297	rna9928	protein_coding	102601801	LOC102601801	XP_006344909.1	GPI-anchored protein LORELEI	11.4278	25.6052	6.56032	83.8854	46.0001	51.9489
gene7295	rna9926	protein_coding	102592204	LOC102592204	XP_006344958.1	agamous-like MADS-box protein AGL90	0	0	0	1.84204	0.790489	0.719061
gene28305	rna37796	protein_coding	102580595	LOC102580595	XP_006364086.1	uncharacterized LOC102580595	3.50082	10.2118	3.41635	2.56152	1.6415	1.29514
gene25074	rna33560	protein_coding	102578836	LOC102578836	XP_006361247.1	protein Brevis radix-like 1	1.16679	1.77835	0.781882	1.2402	0.938976	1.47886
gene11189	rna15132	protein_coding	102603849	LOC102603849	XP_006348544.1	uncharacterized LOC102603849	13.1772	10.1766	12.1277	17.3718	10.6431	14.304
gene11188	rna15131	protein_coding	102603511	LOC102603511	XP_006348543.1	zinc finger CCCH domain-containing protein 17-like	18.8629	12.0467	15.6329	15.4551	11.8265	12.638
gene11187	rna15130	protein_coding	102603168	LOC102603168	XP_006348542.1	protein SLOW GREEN 1, chloroplastic	6.11203	2.55946	4.86481	6.30133	5.33418	7.54807
gene11185	rna15127,rna15128	protein_coding	102602270	LOC102602270	XP_006348539.1,XP_006348540.1	uncharacterized LOC102602270	0.438101	0.770583	0.82686	2.08322	1.41656	1.1999
gene11184	rna15126,rna15124,rna15125	lncRNA	102602054	LOC102602054		uncharacterized LOC102602054	0.0319397	0	0.0350412	0.0234285	0	0
gene11183	rna15122,rna15123,rna15121	protein_coding	102601489	LOC102601489	XP_006348537.1,XP_006348538.1,XP_015164742.1	histone acetyltransferase HAC1-like	15.9022	11.5288	14.622	19.729	7.73006	7.93025
gene11182	rna15120	protein_coding	102601151	LOC102601151	XP_006348536.1	sterol 14-demethylase	101.103	56.3764	77.5506	86.3631	211.411	249.401
gene11181	rna15119	protein_coding	102600811	LOC102600811	XP_006348535.1	uncharacterized protein At4g14100-like	7.86263	3.25506	6.76035	15.1386	18.2553	19.0868
gene7292	rna9918,rna9917,rna9916,rna9922,rna9923,rna9920,rna9921,rna9919	protein_coding	102601124	LOC102601124	XP_006344906.1	sufE-like protein 1, chloroplastic/mitochondrial	17.4171	11.8872	18.3047	17.4502	12.8194	13.6939
gene25077	rna33566,rna33564,rna33565	protein_coding	102580024	LOC102580024	XP_006361251.1,XP_015170685.1,XP_015170686.1	growth-regulating factor 4-like	1.21586	2.60247	0.859193	4.16466	1.38656	1.22557
gene25070	rna33553,rna33552,rna33551	protein_coding	102604806	LOC102604806	XP_006361239.2,XP_006361240.2,XP_015170666.1	putative late blight resistance protein homolog R1B-12	1.90297	1.21514	0.940448	2.86249	1.3107	1.34865
gene7290	rna9914	protein_coding	102600008	LOC102600008	XP_006344905.1	heat shock cognate protein 80-like	73.7938	31.4021	62.0614	58.8073	65.1765	76.7858
gene28304	rna37795	protein_coding	102580263	LOC102580263	XP_006364085.1	uncharacterized LOC102580263	0	7.26481	0	0	0	0
gene25071	rna33554	protein_coding	102605358	LOC102605358	XP_006361241.1	probable methyltransferase PMT20	55.7583	70.7098	51.0393	57.5097	46.759	52.8577
gene29250	rna39105	protein_coding	102588218	LOC102588218	XP_006364958.1	auxin response factor 17	2.15027	1.0933	2.22504	1.79552	1.3678	1.88109
gene25072	rna33555	protein_coding	102578491	LOC102578491	XP_015170675.1	uncharacterized LOC102578491	7.77907	9.61761	7.59365	26.8679	11.9372	7.53417
gene25073	rna33559,rna33558,rna33557,rna33556	protein_coding	102605817	LOC102605817	XP_015170670.1,XP_015170672.1,XP_015170673.1,XP_015170674.1	cyclin-dependent kinase F-4	17.3941	19.1511	13.999	56.714	28.4739	29.0888
gene11455	rna15490,rna15491	protein_coding	102578778	LOC102578778	XP_006348971.1,XP_015164853.1	putative pentatricopeptide repeat-containing protein At3g08820	0.646691	0.873246	0.347888	1.19916	0.353448	0.194516
gene11454	rna15489	protein_coding	102590314	LOC102590314	XP_006348837.1	uncharacterized LOC102590314	172.928	217.701	164.29	200.422	198.976	219.912
gene11457	rna15493	protein_coding	102591005	LOC102591005	XP_006348839.1	ras-related protein RABA1f	1.30595	0.543571	0.939807	3.6354	7.46865	8.86064
gene11456	rna15492	protein_coding	102590653	LOC102590653	XP_006348838.1	optic atrophy 3 protein homolog	2.88102	6.75067	2.69763	6.68824	4.92392	5.88075
gene11451	rna15485,rna15486	protein_coding	102589121	LOC102589121	XP_006348833.1,XP_006348834.1	uncharacterized LOC102589121	3.66407	2.27762	2.25828	8.08144	5.19627	4.2308
gene11450	rna15484	protein_coding	102588795	LOC102588795	XP_006348832.2	zinc finger protein NUTCRACKER	2.47378	5.40636	2.74697	4.45864	2.97869	2.98497
gene11453	rna15488	protein_coding	102589996	LOC102589996	XP_006348836.1	fasciclin-like arabinogalactan protein 9	0	0.0718519	0	0	0	0
gene11452	rna15487	protein_coding	102589662	LOC102589662	XP_006348835.1	glutaredoxin-C9-like	7.94669	11.5275	12.0288	36.3997	18.4778	19.1406
gene25078	rna33567	protein_coding	102580347	LOC102580347	XP_006361252.1	cell division cycle 20.2, cofactor of APC complex-like	1.53093	14.431	1.49589	16.1643	4.91162	3.41988
gene11458	rna15494	protein_coding	102591349	LOC102591349	XP_006348840.1	GTP-binding protein TypA/BipA homolog	15.6208	26.9956	13.0814	45.7035	24.8276	26.9337
gene16667	rna22451	protein_coding	107061698	LOC107061698	XP_015166929.1	cytochrome P450 71D7-like	0.194583	0.641129	0	1.27051	0.456793	0.587977
gene25308	rna33847,rna33846	protein_coding	102603800	LOC102603800	XP_006361467.2,XP_015170771.1	uncharacterized LOC102603800	0.201112	0.298115	0.245603	0.0984582	0.151738	0.354665
gene25309	rna33848	protein_coding	102604354	LOC102604354	XP_006361468.1	diphosphomevalonate decarboxylase-like	12.4846	8.84651	12.0345	23.9128	26.9793	29.9553
gene25302	rna33838	protein_coding	102601669	LOC102601669	XP_015170773.1	protein LITTLE ZIPPER 4-like	0	0.115224	0	0.285433	0	0
gene25303	rna33839	protein_coding	102601334	LOC102601334	XP_006361458.1	probable aspartyl aminopeptidase	3.05772	4.66188	2.69283	8.2789	6.22787	5.51789
gene25300	rna33835	protein_coding	102600428	LOC102600428	XP_006361455.1	nifU-like protein 4, mitochondrial	10.8447	7.49681	9.91582	15.3804	16.7683	18.7859
gene25301	rna33836,rna33837	protein_coding	102600752	LOC102600752	XP_006361456.1,XP_006361457.1	R3H domain-containing protein 2-like	24.483	25.9195	19.0584	42.4874	24.0204	29.1384
gene25306	rna33842	protein_coding	102602666	LOC102602666	XP_006361462.1	uncharacterized LOC102602666	7.20825	3.55968	6.45484	6.68342	5.92216	6.23129
gene25307	rna33845,rna33844,rna33843	protein_coding	102603000	LOC102603000	XP_006361463.1,XP_006361464.1,XP_015170772.1	uncharacterized LOC102603000	0.110058	1.91406	0.211772	1.32488	0.70885	0.932132
gene25304	rna33840	protein_coding	102602001	LOC102602001	XP_006361460.1	protein YIPF5 homolog	10.562	11.3108	12.4315	16.2468	13.4874	16.6382
gene25305	rna33841	protein_coding	102602330	LOC102602330	XP_006361461.1	mitochondrial arginine transporter BAC2	2.52122	2.71772	2.28418	5.34137	3.22809	5.2205
gene28300	rna37785	protein_coding	102603025	LOC102603025	XP_006364071.1	protein XRI1-like	0.0688088	0.544162	0.201606	0.673954	0.623064	0.62369
gene5169	rna7049	protein_coding	102591190	LOC102591190	XP_006342905.1	17.4 kDa class III heat shock protein	1.35163	0.557189	1.64882	6.07115	5.89406	6.11748
gene5168	rna7047,rna7048	protein_coding	102590274	LOC102590274	XP_006342902.1,XP_006342903.1	dnaJ homolog subfamily B member 6	25.5127	116.353	20.0031	64.3618	33.302	35.5704
gene5166	rna7045,rna7044	protein_coding	102589738	LOC102589738	XP_006342900.1,XP_006342901.1	1-phosphatidylinositol-3-phosphate 5-kinase FAB1B-like	5.41812	2.94881	4.00491	6.79452	4.55686	4.66271
gene5165	rna7043	protein_coding	102589409	LOC102589409	XP_006342899.1	uncharacterized LOC102589409	31.9945	166.538	26.9049	50.5632	27.2039	17.7406
gene5164	rna7042	protein_coding	102606270	LOC102606270	XP_006343122.1	uncharacterized LOC102606270	0.0518061	0.0767559	0	0.126784	0	0.0261216
gene5163	rna7038,rna7039,rna7041,rna7040	protein_coding	102588758	LOC102588758	XP_006342897.1,XP_006342898.1,XP_015162214.1,XP_015162215.1	alanine aminotransferase 2-like	17.6652	21.9522	20.0515	33.9906	23.6715	27.645
gene5162	rna7037	protein_coding	102588428	LOC102588428	XP_006342896.1	pectinesterase 3	0.343041	0.462092	0.548591	0.0915902	0.847005	0.848977
gene5161	rna7036	protein_coding	102577480	PEST2	NP_001274969.1	pectin methyl esterase	0.308311	0.744522	1.10474	1.71044	5.61705	5.97489
gene5160	rna7032	lncRNA	102587783	LOC102587783		uncharacterized LOC102587783	0	0.433764	1.26857	1.70789	0.439672	0
gene3868	rna5322,rna5323	protein_coding	102596606	LOC102596606	XP_006341614.1,XP_006341615.1	carbon catabolite repressor protein 4 homolog 5	2.63619	4.38961	2.42741	9.21247	3.74838	3.26419
gene3869	rna5324	protein_coding	102597156	LOC102597156	XP_015161718.1	uncharacterized LOC102597156	0.156311	0.0772164	0.0763702	0.153042	0.275178	0.354526
gene9808	rna13292	protein_coding	102589113	LOC102589113	XP_006347195.1	cell division cycle protein 48 homolog	667.018	573.468	495.731	340.949	395.999	474.859
gene9809	rna13293	protein_coding	102589437	LOC102589437	XP_006347196.1	ABC transporter G family member 3-like	16.7913	11.2718	13.3041	30.0024	16.5626	13.0417
gene3860	rna5312	protein_coding	102594623	LOC102594623	XP_006341608.1	mitogen-activated protein kinase kinase 6	1.87816	1.20104	1.61888	2.27202	1.94509	2.05928
gene3861	rna5313	protein_coding	102600543	LOC102600543	XP_015161716.1	uncharacterized LOC102600543	0	0.58349	0.0360713	0.325261	0.0371333	0.0372122
gene3862	rna5314	protein_coding	102594947	LOC102594947	XP_006341609.1	uncharacterized LOC102594947	0.0759522	0.112557	0.0742185	0.557718	0.267418	0.0765649
gene3863	rna5315	protein_coding	102595281	LOC102595281	XP_006341610.1	uncharacterized LOC102595281	17.9407	13.4192	15.39	32.6052	25.394	24.2521
gene3864	rna5316	protein_coding	102595607	LOC102595607	XP_006341611.1	LOB domain-containing protein 41-like	152.312	267.78	133.418	205.448	172.156	220.019
gene3866	rna5319	protein_coding	102595945	LOC102595945	XP_006341612.1	zinc finger protein CONSTANS-LIKE 16-like	0.0463438	0.137379	0.0905586	0.0453786	0.139866	0.0934115
gene3867	rna5320,rna5321	protein_coding	102596279	LOC102596279	XP_006341613.1,XP_015161717.1	lysM domain-containing GPI-anchored protein 1-like	0	0.0953591	0	0	0	0
gene33069	rna43790	protein_coding	102602272	LOC102602272	XP_006367977.1	putative late blight resistance protein homolog R1A-3	0.487379	0.829524	0.476119	7.57456	2.04301	1.6278
gene18525	rna24881	protein_coding	102588710	LOC102588710	XP_006355279.1	non-specific lipid-transfer protein 2-like	0	7.20544	0	0	0	0
gene841	rna1152,rna1151	protein_coding	102583450	LOC102583450	XP_006338717.1,XP_006338718.1	pollen allergen Che a 1	18.4845	9.86609	8.36532	8.34305	22.9944	24.4951
gene5831	rna7942	lncRNA	107059912	LOC107059912		uncharacterized LOC107059912	1.53443	4.2761	1.02807	5.73852	1.35161	1.25094
gene5830	rna7941	protein_coding	102597816	LOC102597816	XP_006343513.1	CHD3-type chromatin-remodeling factor PICKLE-like	10.1747	6.93729	8.19295	11.3257	5.96423	7.00409
gene5833	rna7944	protein_coding	102598124	LOC102598124	XP_006343514.1	pentatricopeptide repeat-containing protein At1g77405-like	1.93538	3.17705	1.5783	6.90024	2.14327	1.43139
gene5832	rna7943	protein_coding	102604926	LOC102604926	XP_015162494.1	putative D-cysteine desulfhydrase 1, mitochondrial	3.16539	4.31091	2.57767	3.83865	3.01568	3.37954
gene5835	rna7946	protein_coding	102598454	LOC102598454	XP_006343515.1	probable steroid-binding protein 3	24.0123	97.3701	23.7993	80.9057	95.0128	119.327
gene5837	rna7948	protein_coding	102599124	LOC102599124	XP_006343517.1	uncharacterized LOC102599124	4.27575	0.934246	4.28667	4.47731	7.06408	8.89803
gene5836	rna7947	protein_coding	102598792	LOC102598792	XP_006343516.1	probable beta-1,3-galactosyltransferase 9	3.5645	5.07201	3.48255	7.3064	5.59404	5.55595
gene5839	rna7950	protein_coding	102599775	LOC102599775	XP_006343519.1	uncharacterized LOC102599775	3.39336	0.879751	2.44619	2.40816	2.304	2.18183
gene5838	rna7949	protein_coding	102599448	LOC102599448	XP_006343518.1	probable protein S-acyltransferase 17	4.31553	4.01674	3.41558	7.68194	4.80764	4.67425
gene31913	rna42492	protein_coding	102578422	LOC102578422	XP_006367192.1	cyclin-D3-1-like	0	0	0	0	0.0477489	0.191012
gene31916	rna42494	protein_coding	102579097	LOC102579097	XP_006367193.1	D-tyrosyl-tRNA(Tyr) deacylase	0.748035	1.10972	1.0041	2.38194	2.06991	2.07019
gene31917	rna42495	protein_coding	102579425	SNI1	NP_001275403.1	uncharacterized LOC102579425	0.153282	0.302948	0.249581	0.800525	0.668224	1.18417
gene31914	gene31914	pseudogene	102578768	LOC102578768			0	0.0633917	0.0209125	0.0628274	0	0.0215783
gene31915	rna42493	protein_coding	102581969	LOC102581969	XP_006367201.1	peroxidase 19	0	0	0.0553623	0	0	0
gene31918	rna42496	protein_coding	102579748	LOC102579748	XP_006367195.1	GDSL esterase/lipase At5g45950	0	0.111623	0	0	0	0
gene31919	rna42497	protein_coding	107058986	LOC107058986	XP_015160785.1	ethylene-responsive transcription factor ERF091	0.469494	0.309465	0.152818	0	0	0
gene7091	rna9633	protein_coding	102583934	LOC102583934	XP_006344689.1	serine/threonine-protein phosphatase PP1	4.70246	4.99708	5.24479	10.9898	8.5241	8.49528
gene7090	rna9632	protein_coding	102583600	LOC102583600	XP_006344688.1	uncharacterized LOC102583600	16.6698	18.2493	13.7914	22.3996	18.5043	22.2691
gene7093	rna9635	protein_coding	102584588	LOC102584588	XP_006344691.1	bidirectional sugar transporter SWEET16-like	0	0	0	0.811393	1.80585	2.71148
gene7095	rna9637	protein_coding	102585232	LOC102585232	XP_006344693.1	malignant T-cell-amplified sequence 1 homolog	134.529	185.817	126.5	92.4714	67.375	74.0605
gene7094	rna9636	protein_coding	102584909	LOC102584909	XP_006344692.1	bidirectional sugar transporter SWEET16-like	2.20493	4.1864	2.38057	6.98944	10.2742	7.65786
gene7097	rna9639	protein_coding	102585912	LOC102585912	XP_006344695.1	bifunctional epoxide hydrolase 2-like	1.37619	0.803786	1.52749	3.0632	5.66409	6.23812
gene7096	rna9638	protein_coding	102585572	LOC102585572	XP_006344694.1	60S ribosomal protein L18-2	2297.14	1101.1	2020.76	2032.66	1902.83	2529.03
gene7099	rna9641	protein_coding	102586456	LOC102586456	XP_006344696.1	pectinesterase	0.674339	1.46538	0.738161	0.369672	0.298463	0.625605
gene7098	rna9640	protein_coding	102586243	LOC102586243	XP_015163015.1	probable splicing factor, arginine/serine-rich 7	14.4106	126.367	14.5755	138.886	33.2885	25.8388
gene7547	rna10293,rna10292,rna10294	protein_coding	102598804	LOC102598804	XP_006345151.1,XP_015163205.1,XP_015163206.1	UDP-glucose 6-dehydrogenase 1-like	0.0813631	0.20098	0.238519	0.0796618	0.409275	0.388653
gene7546	rna10291,rna10290	protein_coding	102598468	LOC102598468	XP_006345150.1,XP_015163204.1	diacylglycerol kinase 1-like	5.95971	3.79291	5.73033	9.83153	5.53719	6.30564
gene20210	rna27118	protein_coding	107062438	LOC107062438	XP_015168569.1	uncharacterized LOC107062438	0	0.774985	0	0.460619	0.315343	0.262721
gene7543	rna10287	protein_coding	102591874	LOC102591874	XP_006345213.1	expansin-A23-like	0	0	0	0	0.0583352	0
gene20216	rna27123	protein_coding	102579889	LOC102579889	XP_006356759.1	uncharacterized LOC102579889	2.75645	0.854992	1.84812	1.87314	1.87901	1.6542
gene7540	rna10281	protein_coding	102591208	LOC102591208	XP_015163136.1	expansin-A23-like	0	0	0	0	0.0596466	0
gene20219	rna27127	protein_coding	102580991	LOC102580991	XP_006356761.1	CBL-interacting protein kinase 2-like	8.84246	4.24596	14.7689	8.89848	2.90596	2.84128
gene20218	rna27126	protein_coding	102580653	LOC102580653	XP_006356760.1	probable phospholipase A2 homolog 1	0.857764	4.4955	1.08873	2.10082	1.20831	0.94977
gene7549	rna10297	protein_coding	102599678	LOC102599678	XP_006345154.1	probable F-box protein At1g65740	0.440969	0.522654	0.383989	0.6004	0.338726	0.291086
gene7548	rna10296,rna10295	protein_coding	102599135	LOC102599135	XP_006345152.1,XP_006345153.1	putative pre-mRNA-splicing factor ATP-dependent RNA helicase DHX16	8.63774	11.1209	7.03972	28.4148	9.19683	9.39466
gene33424	rna44145	protein_coding	107059453	LOC107059453	XP_015161442.1	RNA-dependent RNA polymerase 1-like	21.4889	12.9376	18.1168	11.9773	12.6193	10.649
gene33425	rna44146	protein_coding	102597314	LOC102597314	XP_006368148.1	geranylgeranyl transferase type-2 subunit beta-like	10.3768	31.7543	7.4571	183.991	63.3019	67.6981
gene33426	rna44147	protein_coding	102597638	LOC102597638	XP_006368149.1	F-box/kelch-repeat protein At1g80440-like	2.31072	0.796513	5.22095	0.492797	0.606856	0.302337
gene33427	rna44148	protein_coding	102597957	LOC102597957	XP_006368150.1	F-box protein SKIP19-like	3.10935	2.57958	3.23034	3.30551	3.29608	4.04623
gene33420	rna44141	protein_coding	107059449	LOC107059449	XP_015161439.1	CDPK-related kinase 4-like	1.38036	1.03026	0.332117	0.670413	1.04533	1.72187
gene33421	rna44142	lncRNA	107059450	LOC107059450		uncharacterized LOC107059450	45.1143	24.6518	21.72	17.0308	7.94352	15.295
gene33423	rna44144	protein_coding	107059452	LOC107059452	XP_015161441.1	phosphoglucomutase, cytoplasmic-like	30.7692	13.2806	18.279	18.4598	24.9805	24.9759
gene33428	rna44149	lncRNA	102598280	LOC102598280		uncharacterized LOC102598280	0	0	0	1.33116	0	0
gene4018	rna5505	protein_coding	102590157	LOC102590157	XP_006341759.1	mitotic spindle checkpoint protein MAD2	0	0.264594	0	0.131083	0.134652	0.134796
gene4010	rna5498	protein_coding	102588311	LOC102588311	XP_006341754.1	DNA polymerase alpha subunit B	0.256997	0.423095	0.0837238	0.950437	0.315966	0.69105
gene4012	rna5500	protein_coding	102588640	LOC102588640	XP_006341755.1	putative ankyrin repeat protein RF_0381	7.53538	2.76656	6.03257	4.61024	5.26101	5.52442
gene4013	rna5501	protein_coding	102588967	LOC102588967	XP_015161762.1	ABC transporter C family member 7-like	0.646887	1.55371	1.17282	1.81084	0.836888	1.02304
gene4014	rna5502	protein_coding	102589169	LOC102589169	XP_006341756.1	pentatricopeptide repeat-containing protein At3g04130, mitochondrial	1.35684	1.18732	0.909152	2.92259	1.32594	1.21143
gene4015	gene4015	pseudogene	102582694	LOC102582694			4.49255	6.7288	3.75614	9.80051	7.1909	8.1238
gene4016	rna5503	protein_coding	102577868	GAPDH	NP_001275344.1	glyceraldehyde-3-phosphate dehydrogenase	394.575	716.083	320.122	501.807	675.31	834.109
gene4017	rna5504	protein_coding	102589832	LOC102589832	XP_006341758.2	putative ABC transporter C family member 15	0.0928073	0.170201	0.0518446	0.402272	0.266714	0.220691
gene21162	rna28407	protein_coding	102591267	LOC102591267	XP_015168970.1	uncharacterized LOC102591267	4.01917	5.06878	0.882708	0	0	0
gene21163	rna28408	protein_coding	102591595	LOC102591595	XP_006357629.1	peroxidase 39-like	0	0	0.0422796	0	0	0
gene21160	rna28405	protein_coding	102586190	LOC102586190	XP_006357614.1	glutamate--glyoxylate aminotransferase 2	15.2464	17.0728	13.8522	18.5623	13.6131	16.0543
gene21161	rna28406	protein_coding	102590916	LOC102590916	XP_006357627.1	uncharacterized LOC102590916	0.493776	1.66055	0.385595	0.967642	0.496864	1.09305
gene21164	rna28409	protein_coding	102586521	LOC102586521	XP_006357615.1	AP-1 complex subunit mu-2	48.7633	51.345	40.5426	89.7772	59.5932	63.645
gene21165	rna28410	protein_coding	107062625	LOC107062625	XP_015168976.1	uncharacterized LOC107062625	1.3324	2.20157	1.51405	0	0.223582	0.222622
gene21169	rna28413	protein_coding	107062626	LOC107062626	XP_015168977.1	uncharacterized mitochondrial protein AtMg00810-like	0	0	0	0.712875	0	0.274614
gene31552	rna42042	protein_coding	102578977	LOC102578977	XP_006366920.1	UDP-galactose/UDP-glucose transporter 5B-like	3.11212	5.87703	2.30963	9.25681	4.71587	4.48723
gene30731	rna40998	protein_coding	102601372	LOC102601372	XP_006366244.1	transcription factor MYC4-like	10.8561	6.03608	14.2472	22.9259	17.7224	19.5152
gene30733	rna41000	protein_coding	102602036	LOC102602036	XP_006366246.1	probable ADP-ribosylation factor GTPase-activating protein AGD9	113.814	92.433	85.9478	80.0702	79.0053	98.162
gene30732	rna40999	protein_coding	102601709	LOC102601709	XP_006366245.1	uncharacterized LOC102601709	10.834	14.5215	9.0037	10.6143	11.622	12.3462
gene30734	rna41001,rna41002	lncRNA	107058730	LOC107058730		uncharacterized LOC107058730	0	0.148859	0	0.726342	0	0.151049
gene30739	rna41009	protein_coding	102603835	LOC102603835	XP_006366248.1	uncharacterized LOC102603835	0.180607	1.42888	1.23426	1.41557	2.45334	2.8175
gene30738	rna41006,rna41007,rna41008	lncRNA	102603497	LOC102603497		uncharacterized LOC102603497	0.198775	2.09682	0.42343	1.41401	0.072699	0.0727635
gene8814	rna11951,rna11950	protein_coding	102603492	LOC102603492	XP_006346364.1,XP_006346365.1	reticulon-like protein B11	7.18452	8.68903	7.0669	11.7117	7.98985	6.7181
gene8815	rna11952	protein_coding	107060363	LOC107060363	XP_015163696.1	receptor protein kinase-like protein At4g34220	0.175841	0.695558	0.0858388	0.516815	0.265398	0.265486
gene8816	rna11953,rna11955,rna11954	protein_coding	102604047	LOC102604047	XP_006346366.1,XP_015163753.1	cell division cycle protein 123 homolog	15.6133	17.904	15.5462	18.2882	14.8764	15.6793
gene8817	rna11956	protein_coding	102604607	LOC102604607	XP_006346367.1	protein TIC 21, chloroplastic	40.8437	27.3405	31.6402	26.6857	38.1181	48.2327
gene8810	rna11946	protein_coding	102602144	LOC102602144	XP_006346360.2	RNA pseudouridine synthase 4, mitochondrial	5.09658	9.11937	3.75906	14.0742	4.80439	5.00934
gene8811	rna11947	protein_coding	102602480	LOC102602480	XP_006346361.1	probable cinnamyl alcohol dehydrogenase 1	36.4071	29.3852	31.6664	40.6933	50.7383	54.0474
gene8812	rna11948	protein_coding	102602817	LOC102602817	XP_006346362.1	protein unc-50 homolog	4.86531	7.40601	4.6435	13.3627	7.82034	7.43734
gene8813	rna11949	protein_coding	102603153	LOC102603153	XP_006346363.1	PRKR-interacting protein 1	18.3921	12.8579	14.867	19.5267	16.0959	20.5803
gene33288	rna44011,rna44012	lncRNA	102594221	LOC102594221		uncharacterized LOC102594221	0.57687	2.69722	0.733024	0	0	0
gene8818	rna11957	protein_coding	102604948	LOC102604948	XP_006346368.1	probable LRR receptor-like serine/threonine-protein kinase At4g37250	0.0502039	0.123968	0.0490689	0.122862	1.08575	1.11383
gene8819	rna11959,rna11958	protein_coding	102605287	LOC102605287	XP_006346369.1,XP_006346370.1	stress enhanced protein 1, chloroplastic	9.56308	17.437	8.14198	10.4186	9.31974	7.31958
gene32775	rna43447	protein_coding	102583077	LOC102583077	XP_006367810.1	cytochrome P450 71A4-like	0.271531	0.183981	0.288033	0.136737	0	0.117279
gene31551	rna42041	protein_coding	102578640	LOC102578640	XP_006366919.1	uncharacterized LOC102578640	0	0.0882958	0	0	0.359356	0.0898644
gene32772	rna43445	protein_coding	102583733	LOC102583733	XP_006367812.1	cytochrome P450 71A3-like	0.368624	0.268005	0.400962	0.939767	0.797633	0.960434
gene32771	gene32771	pseudogene	102582745	LOC102582745			0	0	0.0446587	0.0895115	0	0
gene32779	rna43449,rna43451,rna43450	protein_coding	102585601	LOC102585601	XP_006367815.1	kirola-like	164.755	450.462	45.5601	441.946	296.54	278.954
gene32778	rna43448	lncRNA	102584739	LOC102584739		uncharacterized LOC102584739	0.396981	0.287696	0.051709	4.40579	1.22476	1.57334
gene19402	rna26025,rna26027,rna26026	protein_coding	102596583	LOC102596583	XP_006356051.2,XP_015168141.1	transcription factor UNE12-like	4.39612	5.15468	4.05755	8.82109	3.85101	3.53101
gene19403	rna26028	protein_coding	102596255	LOC102596255	XP_006356050.2	auxin-responsive protein IAA4	0.047243	0.280094	0.230785	0.601375	0.427741	0.571327
gene19401	rna26024,rna26023,rna26022	protein_coding	102595350	LOC102595350	XP_006356048.1,XP_015168139.1,XP_015168140.1	acylamino-acid-releasing enzyme	3.2409	8.17064	2.71676	9.13584	5.29447	4.86573
gene19406	rna26033,rna26034	protein_coding	102597243	LOC102597243	XP_006356053.1,XP_006356054.1	magnesium transporter MRS2-2-like	2.5501	8.76589	2.11258	8.69897	5.13059	5.18169
gene19407	rna26038,rna26036,rna26037,rna26035	protein_coding	102597765	LOC102597765	NP_001275147.1,XP_006356056.1,XP_015168129.1,XP_015168130.1	phosphatidate cytidylyltransferase-like	41.2272	29.1028	33.0706	61.3083	40.2482	41.452
gene19405	rna26032	protein_coding	102596921	LOC102596921	XP_006356052.1	protein transport protein SEC23	14.691	9.75493	12.8627	12.4716	13.1385	12.5247
gene19408	rna26039	protein_coding	102598305	LOC102598305	XP_006356057.1	flotillin-like protein 6	0.66082	0.424322	0.581212	0.582251	0.465322	0.2665
gene19409	rna26040	protein_coding	102598647	LOC102598647	XP_006356058.1	MATH domain-containing protein At5g43560	132.773	108.284	110.97	89.3424	83.3568	86.8893
gene13166	rna17751	protein_coding	102583308	LOC102583308	XP_006350356.1	probable magnesium transporter NIPA9	3.13443	6.44887	2.96177	12.1013	6.04819	5.64375
gene13165	rna17749,rna17750	lncRNA	102583089	LOC102583089		uncharacterized LOC102583089	0.0834583	1.79357	0.0815482	0.858045	0.167919	0.168248
gene13164	rna17748,rna17743,rna17744,rna17745,rna17746,rna17747	lncRNA	102582874	LOC102582874		uncharacterized LOC102582874	2.00446	15.938	1.61852	14.6647	6.05319	5.03188
gene13162	gene13162	pseudogene	102584515	LOC102584515			0	0.395692	0.520018	1.69825	0.536472	0.401848
gene13160	rna17740	protein_coding	107061183	LOC107061183	XP_015165503.1	uncharacterized LOC107061183	0	1.29057	0.141279	0.426041	0.43736	0.436632
gene31458	rna41943	protein_coding	102581635	LOC102581635	XP_006366861.1	G-type lectin S-receptor-like serine/threonine-protein kinase CES101	0	0.0773895	0	0	0.026271	0
gene32489	rna43139	protein_coding	107059126	LOC107059126	XP_015161039.1	21 kDa protein-like	0.52616	1.91624	0.170339	4.35564	9.95157	8.83528
gene32485	rna43136	protein_coding	102586380	LOC102586380	XP_006367636.1	kirola-like	0.0944843	0.217913	0	1.23382	3.51719	2.91867
gene32484	rna43135	protein_coding	102585714	LOC102585714	XP_006367634.1	protein C2-DOMAIN ABA-RELATED 7-like	3.33769	11.8429	2.63939	1.74834	2.25852	3.35674
gene26309	rna35178	protein_coding	102591740	LOC102591740	XP_006362339.1	serine/threonine-protein kinase AtPK2/AtPK19	36.629	57.2283	33.4745	56.4748	29.3652	33.5132
gene26308	rna35177	protein_coding	102591414	LOC102591414	XP_006362338.1	mannan endo-1,4-beta-mannosidase 6	0	0.043742	0	0	0.178141	0.0892366
gene26079	rna34896	protein_coding	107057825	LOC107057825	XP_015158323.1	uncharacterized LOC107057825	0	0	0	0.0419098	0	0
gene26302	rna35168,rna35169,rna35170	protein_coding	102590063	LOC102590063	XP_006362334.1,XP_015158420.1,XP_015158421.1	NADH dehydrogenase [ubiquinone] 1 alpha subcomplex subunit 1	162.681	353.705	162.359	247.672	265.69	340.848
gene26300	rna35164,rna35165,rna35166,rna35163	lncRNA	107057866	LOC107057866		uncharacterized LOC107057866	0	0	0	0.0868605	0	0
gene26307	rna35176	protein_coding	102591080	LOC102591080	XP_006362337.1	probable acetyltransferase NSI	2.75504	6.6564	2.63125	7.2551	5.42036	4.68717
gene26306	rna35175	protein_coding	102596952	LOC102596952	XP_015158416.1	probable LRR receptor-like serine/threonine-protein kinase At1g06840	0.831897	1.4789	0.935124	3.76614	1.52714	1.51028
gene26305	rna35174,rna35173	protein_coding	102590722	LOC102590722	XP_006362336.1,XP_015158415.1	probable LRR receptor-like serine/threonine-protein kinase At1g06840	3.08603	3.24112	2.10302	7.14782	3.51955	3.61583
gene26304	rna35172	protein_coding	107057868	LOC107057868	XP_015158417.1	protein RETICULATA-RELATED 3, chloroplastic-like	45.3136	34.1508	37.9804	37.6264	37.2727	37.7003
gene24570	rna32899,rna32901,rna32900	protein_coding	102604129	LOC102604129	XP_006360782.1,XP_006360783.1,XP_015170469.1	protein OBERON 2-like	10.8829	7.4957	9.13233	11.595	10.0075	9.3778
gene26078	rna34895	protein_coding	102598580	LOC102598580	XP_006362128.1	uncharacterized LOC102598580	0	0.130502	0	0	0.132827	0.132973
gene31555	rna42045	protein_coding	102579307	LOC102579307	XP_006366921.1	60S ribosomal protein L35-like	103.89	114.704	92.0599	78.809	61.8665	81.6056
gene24338	rna32604	protein_coding	102605690	LOC102605690	XP_006360554.1	uncharacterized LOC102605690	0	0.390107	0.673742	0.86952	1.28983	1.78585
gene24339	rna32605	protein_coding	102589608	LOC102589608	XP_015170381.1	neurofilament heavy polypeptide-like	7.96327	3.18691	8.47608	7.12205	8.59282	11.6353
gene12696	rna17121	lncRNA	107061065	LOC107061065		uncharacterized LOC107061065	0	0	0	21.6047	10.9713	8.52495
gene12697	rna17122	protein_coding	107061060	LOC107061060	XP_015165289.1	uncharacterized LOC107061060	0.273855	2.17387	0.532913	4.03046	0.551549	0
gene16535	rna22270	protein_coding	102578799	LOC102578799	XP_006353587.2	(RS)-norcoclaurine 6-O-methyltransferase-like	0	0	0.022857	0.0229074	0	0.0471538
gene12695	rna17120	lncRNA	107061070	LOC107061070		uncharacterized LOC107061070	0.611009	2.17664	0.953896	9.76162	2.82853	0.982981
gene12692	rna17118	lncRNA	102578782	LOC102578782		uncharacterized LOC102578782	0.22945	0.906455	0.305836	3.43021	0.377673	0.147268
gene16531	rna22264	protein_coding	102596339	LOC102596339	XP_006353555.1	uncharacterized LOC102596339	0.339396	0.168076	0.330887	0	0	0.170384
gene22530	rna30261	protein_coding	102605338	LOC102605338	XP_006358864.2	ethylene-responsive transcription factor ERF027-like	0	0	0	0	0.0664133	0.132973
gene22532	rna30263	protein_coding	102605678	LOC102605678	XP_006358865.1	protein DETOXIFICATION 49-like	0	0.0790724	0	0	0	0
gene22533	rna30264	protein_coding	102606009	LOC102606009	XP_006358866.1	BAG family molecular chaperone regulator 3-like	0.392896	1.60152	0.527798	0.625182	1.38341	0.940337
gene22534	rna30265	protein_coding	102606352	LOC102606352	XP_006358867.1	lysophospholipid acyltransferase 1-like	3.58103	2.64343	3.0969	6.56911	5.50718	6.43083
gene22535	rna30266	protein_coding	102578361	LOC102578361	XP_006358868.1	F-box protein PP2-A12-like	5.56211	2.60691	3.69689	17.1835	10.557	11.6117
gene12698	rna17123	protein_coding	102602610	LOC102602610	XP_015165296.1	uncharacterized LOC102602610	1.45576	0.840322	1.43343	1.85849	0.969108	0.97195
gene12699	rna17124	protein_coding	102602948	LOC102602948	XP_006350123.1	uncharacterized LOC102602948	0.280049	0.170819	0.32207	0.0806208	0.0911354	0.0830862
gene18469	gene18469	pseudogene	102605441	LOC102605441			0	0.0439425	0	0.0754906	0.0179025	0.0179526
gene18468	rna24816,rna24815	lncRNA	102605107	LOC102605107		uncharacterized LOC102605107	0.0220276	0.0217558	0.0215308	0.0862485	0.0443146	0.0666481
gene18463	rna24811	protein_coding	102604435	LOC102604435	XP_015167753.1	probable leucine-rich repeat receptor-like protein kinase At1g35710	0	0	0	0.493323	0	0
gene18462	rna24810	protein_coding	107057732	LOC107057732	XP_015167745.1	putative receptor-like protein kinase At3g47110	0.0269506	0	0	0.527653	0.0542198	0.163063
gene18465	rna24813	lncRNA	102600062	LOC102600062		uncharacterized LOC102600062	0.0720764	0.237299	0.0939311	0	0	0
gene25381	rna33938	protein_coding	102602898	LOC102602898	XP_006361540.2	NAP1-related protein 1-like	0.785155	1.26389	0.312625	4.72566	1.93064	1.64205
gene12348	rna16666	protein_coding	107061009	LOC107061009	XP_015165150.1	uncharacterized LOC107061009	0	0	0	0.0592712	0.0608882	0
gene12344	rna16661	protein_coding	102579968	LOC102579968	XP_015165153.1	uncharacterized LOC102579968	2.50993	1.45159	2.95855	2.92323	3.0067	2.63753
gene12345	rna16662	protein_coding	102580292	LOC102580292	XP_006349655.1	CCR4-NOT transcription complex subunit 11	6.54146	10.588	5.13008	13.6105	9.74107	9.28255
gene12346	rna16664,rna16663	protein_coding	102580626	LOC102580626	XP_006349656.2,XP_015165154.1	uncharacterized LOC102580626	19.109	15.8479	14.6844	8.18062	4.01673	6.14944
gene12342	rna16657,rna16658	protein_coding	102578989	LOC102578989	XP_006349651.1	uncharacterized protein At1g04910	1.40216	1.3249	0.683794	3.12608	2.3686	2.55454
gene12343	rna16660,rna16659	protein_coding	102579433	LOC102579433	XP_006349652.1,XP_006349653.1	trihelix transcription factor ASR3-like	74.7191	51.5346	72.1885	59.0834	45.6972	56.0912
gene21941	rna29500	protein_coding	107062805	LOC107062805	XP_015169377.1	disease resistance protein At4g27190-like	0	0	0	0	0	0.0231582
gene21942	rna29503,rna29502,rna29501,rna29505,rna29504	protein_coding	102598549	LOC102598549	XP_006358342.1,XP_006358343.1,XP_006358344.1,XP_015169383.1,XP_015169384.1	probable glycosyltransferase At5g25310	1.01958	0.633694	0.813094	2.21891	1.83576	2.87856
gene21943	gene21943	pseudogene	102599313	LOC102599313			2.87739	6.956	1.56061	4.56427	2.89528	4.04506
gene21944	gene21944	pseudogene	102599639	LOC102599639			8.90032	8.94709	7.92224	15.5589	12.9273	13.0051
gene21945	rna29506	protein_coding	102599967	LOC102599967	XP_006358345.1	DNA mismatch repair protein MSH4	0.167997	0.304229	0.0820954	0.246689	0.0563303	0.197637
gene21946	rna29507	protein_coding	102600292	LOC102600292	XP_006358346.1	protein transport protein SEC16B homolog	5.47646	6.75251	4.25154	15.8974	6.84131	6.50416
gene21947	rna29508	protein_coding	102590346	LOC102590346	XP_006358400.1	Werner Syndrome-like exonuclease	0	0	0	0.108833	0	0
gene21949	rna29510	protein_coding	102600624	LOC102600624	XP_006358347.1	protein transport protein SEC16B homolog	5.80417	8.28999	5.569	15.1468	5.80414	5.78313
gene17525	rna23611	protein_coding	102595346	LOC102595346	XP_006354419.1	aspartic proteinase nepenthesin-2-like	0	0.0331772	0	0	0.033784	0
gene31212	rna41642,rna41643	protein_coding	102591334	LOC102591334	XP_006366671.1,XP_015160481.1	tRNA (guanine-N(7)-)-methyltransferase non-catalytic subunit wdr4	7.3298	5.92388	5.54675	10.5677	4.5086	6.05236
gene24279	rna32539	protein_coding	102586665	LOC102586665	XP_006360504.1	SEC12-like protein 1	1.8548	2.51636	2.23054	4.30972	4.04759	3.75336
gene24278	gene24278	pseudogene	102586343	LOC102586343			0.762102	1.43084	0.569679	4.10004	1.34184	0.733339
gene24275	rna32531	protein_coding	102585335	LOC102585335	XP_006360502.1	glycosyltransferase family protein 64 protein C5	1.71227	0.973014	1.16923	1.40059	1.29767	1.5376
gene24274	rna32530	protein_coding	102585004	LOC102585004	XP_015170345.1	3-phosphoinositide-dependent protein kinase 2	3.56658	5.04975	2.26568	10.1255	4.87331	5.2745
gene24277	rna32538,rna32536,rna32537,rna32534,rna32535,rna32533	protein_coding	102585879	LOC102585879	XP_015170349.1,XP_015170350.1,XP_015170351.1,XP_015170352.1,XP_015170353.1,XP_015170354.1	type II inositol polyphosphate 5-phosphatase 15-like	0.0296451	0.0292832	0.0724413	0.13062	0.0894758	0.119588
gene24276	rna32532	protein_coding	102593853	LOC102593853	XP_006360522.1	pentatricopeptide repeat-containing protein At1g09900-like	2.2455	0.533338	2.42611	1.94495	1.73765	1.58863
gene24271	rna32527	protein_coding	102584019	LOC102584019	XP_006360498.1	bark storage protein A-like	0	1.52749	0	0.465704	2.57147	1.25751
gene24270	rna32526	protein_coding	102583674	LOC102583674	XP_006360497.2	dihydrolipoyllysine-residue acetyltransferase component 1 of pyruvate dehydrogenase complex, mitochondrial	10.4683	15.3664	8.94488	23.2727	13.4423	12.7374
gene24273	rna32529	protein_coding	102584684	LOC102584684	XP_006360500.1	probable tRNA (adenine(37)-N6)-methyltransferase	1.76246	0.753106	2.42002	2.65863	2.92314	3.5523
gene24272	rna32528	protein_coding	102584339	LOC102584339	XP_006360499.1	ribosome-recycling factor	5.96255	10.9095	4.89451	13.046	5.67975	6.26156
gene14979	rna20170	lncRNA	107061482	LOC107061482		uncharacterized LOC107061482	0	0	0.151663	1.22	0.469616	0.15622
gene14978	rna20168,rna20169,rna20167	protein_coding	102579121	LOC102579121	XP_006352080.1,XP_015166254.1,XP_015166255.1	kinesin-related protein 11-like	0.722032	1.33546	0.575796	4.63259	1.62515	1.8788
gene14975	rna20164	protein_coding	107061480	LOC107061480	XP_015166249.1	protein MIZU-KUSSEI 1-like	0	0.127574	0	0.126188	0.129498	0.128803
gene14974	rna20163	protein_coding	102578450	LOC102578450	XP_006352078.1	protein HESO1-like	26.2178	18.1201	21.1154	26.3595	15.2013	16.6605
gene14977	rna20166	protein_coding	102578794	LOC102578794	XP_006352079.1	AAA-ATPase At3g28580-like	1.71637	2.44506	0.741059	1.68048	0.60231	0.563292
gene14970	rna20160	protein_coding	102606103	LOC102606103	XP_006352076.1	serine/threonine-protein kinase-like protein ACR4	0.273551	0.0771893	0.210094	0.248635	0.0982708	0.236496
gene14973	rna20162	protein_coding	102606442	LOC102606442	XP_006352077.1	beta-D-xylosidase 1	1.5039	2.92364	0.956624	1.28521	1.22462	1.0352
gene15378	rna20716	protein_coding	102597105	LOC102597105	XP_006352445.1	condensin complex subunit 3	0.18943	0.168373	0.0555502	0.148335	0.171488	0.171962
gene15379	rna20717	protein_coding	102597431	LOC102597431	XP_006352446.1	uncharacterized LOC102597431	0	0	0	0.337792	0.433821	0.478114
gene15375	rna20712	protein_coding	102595900	LOC102595900	XP_015166363.1	putative pentatricopeptide repeat-containing protein At1g09680	3.89352	2.97437	2.96469	1.66345	1.44973	1.25834
gene15376	rna20713,rna20714	protein_coding	102596241	LOC102596241	XP_006352442.1,XP_006352443.1	kinesin light chain 3	4.31566	6.98829	3.6861	18.0081	8.61351	9.03964
gene15377	rna20715	protein_coding	102596783	LOC102596783	XP_006352444.1	glutamine synthetase	44.8966	75.6972	35.9686	51.5254	61.5777	77.5996
gene15371	rna20707	protein_coding	102594903	LOC102594903	XP_006352438.1	centromere protein V	2.20704	3.77074	1.17508	1.57279	1.71612	1.61501
gene15372	rna20708	protein_coding	102595238	LOC102595238	XP_006352439.1	aspartic proteinase PCS1-like	18.7672	12.3329	14.9588	21.1017	36.6756	36.1097
gene15373	rna20709	protein_coding	102595562	LOC102595562	XP_006352440.1	peptidyl-prolyl cis-trans isomerase PASTICCINO1	11.7963	12.2624	11.5565	15.4247	12.6572	11.98
gene11617	rna15700	protein_coding	102605080	LOC102605080	XP_006348966.1	uncharacterized LOC102605080	0	7.07281	2.61478	3.12738	5.77966	6.03014
gene11616	rna15699	protein_coding	102605417	LOC102605417	XP_006348967.1	uncharacterized LOC102605417	1.5566	4.61936	3.95024	12.8127	34.9301	41.865
gene11614	rna15697	protein_coding	107060891	LOC107060891	XP_015164906.1	uncharacterized LOC107060891	0	0	0	0.144329	0	0
gene11612	rna15694,rna15695	protein_coding	102604066	LOC102604066	XP_015164904.1,XP_015164905.1	protein VACUOLELESS1	26.518	20.3874	22.5144	29.207	23.5418	26.2084
gene11611	rna15692,rna15693	protein_coding	102603729	LOC102603729	XP_006348962.1,XP_015164903.1	cytochrome b561 domain-containing protein At4g18260-like	0	0.226068	0	0.0559981	0	0.115222
gene11610	rna15691	protein_coding	102603394	LOC102603394	XP_006348961.1	uncharacterized LOC102603394	0.764187	5.79809	1.61542	2.24717	1.66632	3.07305
gene11619	rna15704,rna15702,rna15703	lncRNA	102605754	LOC102605754		uncharacterized LOC102605754	0.133477	0.0394577	0	0	0	0
gene11618	rna15701	protein_coding	102604739	LOC102604739	XP_006348965.1	uncharacterized LOC102604739	0	4.3185	1.52181	0.101855	5.28212	5.33319
gene24899	rna33306,rna33305	protein_coding	102603233	LOC102603233	XP_006361089.1,XP_015170624.1	NAC domain-containing protein 89-like	4.4346	0.691352	2.45001	1.53115	1.99569	1.70484
gene24898	rna33304	protein_coding	102602894	LOC102602894	XP_006361088.1	cytochrome P450 89A2-like	3.59526	1.35485	2.68021	2.64904	1.90156	2.27924
gene31216	rna41651,rna41650	protein_coding	102593128	LOC102593128	XP_006366677.1,XP_006366678.1	zinc finger CCCH domain-containing protein 32	5.40963	9.90937	3.67016	12.5573	8.7782	8.03267
gene24891	rna33296	protein_coding	102601215	LOC102601215	XP_006361083.1	neoxanthin synthase, chloroplastic	0.3752	0.134784	0.36666	0.367327	0.480367	0.962871
gene24890	rna33295	protein_coding	102600875	LOC102600875	XP_006361082.1	vesicle-associated membrane protein 714	18.2343	14.5563	20.5638	31.1367	34.6839	40.0547
gene24893	rna33298	protein_coding	102601554	LOC102601554	XP_006361084.1	OTU domain-containing protein 5-like	25.6512	29.5606	20.6979	54.8508	38.733	38.7129
gene24892	rna33297	protein_coding	102594060	LOC102594060	XP_006361147.1	casparian strip membrane protein 2-like	0.170858	0	0	0.0836923	0	0
gene24895	rna33301	protein_coding	102602224	LOC102602224	XP_006361086.1	photosystem I subunit O	0	0	0	0.137293	0.422838	1.12588
gene24894	rna33299,rna33300	protein_coding	102577651	LOC102577651	NP_001275455.1,XP_015170595.1	uncharacterized LOC102577651	338.828	302.204	333.152	193.646	164.839	168.204
gene24897	rna33303	protein_coding	102602556	LOC102602556	XP_006361087.1	cytochrome P450 89A2-like	2.54977	1.81065	1.7129	3.31561	4.64907	4.45768
gene24896	rna33302	protein_coding	102594396	LOC102594396	XP_006361148.1	uncharacterized protein At5g41620-like	0.446871	0.617991	0.116462	0.0291647	0.119872	0.0300392
gene14399	rna19416	protein_coding	102591565	LOC102591565	XP_006351575.1	protein indeterminate-domain 12-like	16.41	35.0958	14.4068	22.8845	11.5517	9.67176
gene14398	rna19414,rna19415	protein_coding	102591239	LOC102591239	XP_015166026.1,XP_015166027.1	ATP-dependent zinc metalloprotease FTSH 4, mitochondrial-like	38.1165	24.5464	30.1596	19.3915	14.8477	17.9977
gene14391	rna19407	protein_coding	102580870	LOC102580870	XP_006351546.1	miraculin	0	0.0789295	0	0	0	0
gene14390	rna19406	protein_coding	102589459	LOC102589459	XP_015165965.1	uncharacterized LOC102589459	1.98916	1.9319	2.04492	4.17009	1.79066	0.632609
gene14392	rna19408	protein_coding	102581205	LOC102581205	XP_006351547.1	uncharacterized LOC102581205	12.4192	7.02563	9.80357	24.4087	9.38609	7.68096
gene14395	rna19411	protein_coding	102590118	LOC102590118	XP_006351572.1	proteinase inhibitor type-2 K-like	0.10096	0	0	0	0	0
gene14396	rna19412	protein_coding	102590434	LOC102590434	XP_015166013.1	proteinase inhibitor type-2-like	0.08178	0	0	0.160395	0.658533	0.328503
gene29449	rna39405	protein_coding	102601699	LOC102601699	XP_006365144.1	probable trans-2-enoyl-CoA reductase, mitochondrial	70.2121	60.5574	48.7831	39.7659	22.1242	26.4772
gene29448	rna39404	protein_coding	102601363	LOC102601363	NP_001275185.1	mitogen-activated protein kinase homolog NTF6-like	10.6127	5.76993	14.6252	14.5665	15.3387	16.0201
gene29445	rna39401	protein_coding	102600784	LOC102600784	XP_006365142.2	uncharacterized LOC102600784	0.0604984	0.135506	0.0330997	0.658748	0.0852071	0.00975472
gene29444	rna39400	lncRNA	107058507	LOC107058507		uncharacterized LOC107058507	0	0.666712	0	1.30234	0	1.3371
gene29446	rna39402	lncRNA	102601128	LOC102601128		uncharacterized LOC102601128	0.332842	0.756252	0.260217	1.92254	0.401784	0.503362
gene29441	rna39397	protein_coding	102599795	LOC102599795	XP_015159789.1	uncharacterized LOC102599795	0.767647	3.13553	0.749951	2.20501	3.91286	2.93941
gene29443	rna39399	protein_coding	107058505	LOC107058505	XP_015159788.1	uncharacterized LOC107058505	0	0	0.437163	0.990896	0	0
gene29442	rna39398	protein_coding	102597833	LOC102597833	XP_006365138.1	uncharacterized LOC102597833	95.7245	163.479	82.3389	97.4112	67.4743	70.5003
gene6948	rna9412	protein_coding	107060070	LOC107060070	XP_015162894.1	uncharacterized LOC107060070	0.284683	0.457019	0.139098	0.418072	0.107392	0.07175
gene6949	rna9413,rna9414	protein_coding	102586908	LOC102586908	XP_006344553.1,XP_015162921.1	alpha-aminoadipic semialdehyde synthase-like	8.41105	11.7201	6.94444	16.1936	8.65905	7.89353
gene6944	rna9393	lncRNA	102584248	LOC102584248		uncharacterized LOC102584248	2.08909	3.42959	1.92448	4.17011	1.58638	1.30962
gene6946	rna9405,rna9404,rna9397,rna9396,rna9401,rna9398,rna9403,rna9402,rna9399,rna9409,rna9410,rna9408,rna9406,rna9395,rna9407,rna9400	protein_coding	102585027	LOC102585027	XP_006344545.1,XP_006344546.1,XP_006344547.1,XP_006344548.1,XP_006344549.1,XP_006344550.1,XP_006344551.1,XP_015162910.1,XP_015162911.1,XP_015162912.1,XP_015162913.1,XP_015162915.1,XP_015162916.1,XP_015162917.1,XP_015162918.1,XP_015162919.1	nuclear pore complex protein NUP88-like	61.7666	42.5357	44.0716	84.0792	49.0362	50.7591
gene6947	rna9411	lncRNA	107060076	LOC107060076		uncharacterized LOC107060076	0.247183	0.245163	0.56149	0.242541	0.248893	0
gene6941	rna9390	protein_coding	102583598	LOC102583598	XP_006344542.1	uncharacterized LOC102583598	1.13875	1.4585	0.989041	3.26232	2.07898	1.998
gene6942	gene6942	pseudogene	102583932	LOC102583932			2.78391	9.39942	2.37841	17.002	5.70034	4.6475
gene6943	rna9391,rna9392	protein_coding	102584487	LOC102584487	XP_006344543.2,XP_006344544.2	lariat debranching enzyme	65.542	91.2539	50.5556	91.7194	46.5165	48.8219
gene14029	rna18907,rna18906	protein_coding	102591464	LOC102591464	XP_006351162.1,XP_015165858.1	3-dehydroquinate synthase homolog	1.369	7.9286	1.79213	18.1797	6.69376	6.86936
gene14027	rna18903,rna18902,rna18904	protein_coding	102591136	LOC102591136	XP_006351161.1,XP_015165856.1,XP_015165857.1	phospholipid-transporting ATPase 2	3.63806	6.83218	2.51684	15.6166	5.15751	5.09872
gene14026	rna18901	protein_coding	102590783	LOC102590783	XP_006351160.1	uncharacterized LOC102590783	6.0486	3.29258	4.40683	9.58724	8.66348	9.2457
gene14024	rna18899	protein_coding	102590431	LOC102590431	XP_006351159.1	SNW/SKI-interacting protein-like	0.506443	0.250233	0.197909	1.73573	0.611393	0.510331
gene14023	rna18897,rna18898	protein_coding	102590115	LOC102590115	XP_006351158.1,XP_015165855.1	5'-3' exonuclease	0.794731	1.17121	0.225045	1.58103	0.8292	0.631619
gene14022	rna18896	protein_coding	102589786	LOC102589786	XP_006351157.1	chorismate mutase 2	0.0840678	0.748158	0.164166	0.329429	0.845877	0.507764
gene14021	rna18895	protein_coding	102589456	LOC102589456	XP_006351156.1	dihydrolipoyllysine-residue acetyltransferase component 5 of pyruvate dehydrogenase complex, chloroplastic	2.10072	3.48234	1.87888	3.52076	3.65337	4.19973
gene14020	rna18894	protein_coding	102589131	LOC102589131	XP_006351155.1	leucine-rich repeat receptor-like tyrosine-protein kinase PXC3	3.88996	1.90256	2.80468	4.1484	5.83696	6.18685
gene30527	rna40724,rna40723	protein_coding	102589109	LOC102589109	XP_006366070.1,XP_015160194.1	programmed cell death 6-interacting protein	1.07615	1.33603	1.09714	3.20705	1.94429	3.53656
gene30528	rna40726,rna40727,rna40725	protein_coding	102589432	LOC102589432	XP_006366072.1,XP_006366073.1,XP_006366074.1	probable disease resistance RPP8-like protein 2	6.95153	3.81153	3.80938	8.66549	9.07141	9.90284
gene30529	rna40728	protein_coding	102590753	LOC102590753	XP_006366075.1	putative late blight resistance protein homolog R1C-3	0.918161	0.362739	0.224359	0.0449383	0.0923572	0.0462995
gene17615	rna23726	protein_coding	102583226	LOC102583226	XP_006354548.2	WAT1-related protein At4g08300-like	0	0	0	0	0.0463168	0
gene17614	rna23725	protein_coding	102594250	LOC102594250	XP_006354504.1	transcription factor bHLH104-like	21.3408	20.032	19.4379	30.7567	18.8689	26.0495
gene17616	rna23727	protein_coding	102594589	LOC102594589	XP_006354505.1	CASP-like protein 5B3	1.97829	1.8521	1.78008	4.99602	2.88058	2.51797
gene17611	rna23722	protein_coding	102593271	LOC102593271	XP_006354501.1	ethylene-responsive transcription factor ERF096-like	0	0.175353	0	0	0	0
gene17610	rna23721	protein_coding	102582892	LOC102582892	XP_006354547.1	ethylene-responsive transcription factor ERF098-like	0	0.199128	0	0.197119	0	0
gene17613	rna23724	protein_coding	102593918	LOC102593918	XP_006354503.1	electron transfer flavoprotein subunit beta, mitochondrial	14.7373	16.394	12.2973	15.6015	11.5852	14.8464
gene17612	rna23723	protein_coding	102593598	LOC102593598	XP_006354502.1	RING-H2 finger protein ATL16-like	0	0.223846	0	0	0	0.0570477
gene24545	rna32874,rna32873	protein_coding	102597912	LOC102597912	XP_006360763.1,XP_015170467.1	ATP-dependent RNA helicase SUV3, mitochondrial	0.471378	1.77488	0.363758	1.30578	0.65478	0.692672
gene24544	rna32872,rna32871	protein_coding	102597364	LOC102597364	XP_006360761.1,XP_015170466.1	pentatricopeptide repeat-containing protein At3g22670, mitochondrial	2.53225	0.62983	1.94229	2.75383	3.33403	3.30354
gene24548	rna32877	protein_coding	102598565	LOC102598565	XP_006360765.1	vicilin-like antimicrobial peptides 2-3	0.24674	0.870559	0.413347	0.0690189	0	0
gene31786	rna42336	protein_coding	102597849	LOC102597849	XP_006367111.1	lipoxygenase homology domain-containing protein 1-like	0.830187	2.05305	1.01288	2.64388	10.4425	11.0666
gene31782	rna42328,rna42329,rna42330	protein_coding	102592676	LOC102592676	XP_006367098.1,XP_006367099.1,XP_006367100.1	high mobility group nucleosome-binding domain-containing protein 5-like	4.58161	16.1984	5.28032	10.655	4.03448	3.56575
gene1736	rna2324	protein_coding	102592055	LOC102592055	XP_006339561.1	acyl-CoA thioesterase 2-like	1.61981	4.10434	1.82492	5.09357	3.87241	4.61047
gene1737	rna2325	protein_coding	102592385	LOC102592385	XP_006339562.1	60S ribosomal protein L36-2-like	33.0316	87.2394	27.6604	53.8008	46.5382	53.8688
gene1734	rna2322	protein_coding	102591392	LOC102591392	XP_006339559.1	acyl-CoA thioesterase 2-like	4.18968	5.89528	4.44368	12.9512	8.57668	9.59507
gene1735	rna2323	protein_coding	102591714	LOC102591714	XP_006339560.1	small nuclear ribonucleoprotein-associated proteins B and B'-like	47.8475	44.5874	36.7637	43.8874	44.1802	52.0063
gene1732	rna2320	protein_coding	102590700	LOC102590700	XP_006339557.1	uncharacterized LOC102590700	0	0	0.257307	0	0	0
gene1733	rna2321	protein_coding	102591056	LOC102591056	XP_006339558.1	F-box/kelch-repeat protein SKIP4	6.53967	3.78033	6.65046	7.53587	6.71314	8.33977
gene1730	rna2316,rna2317,rna2318	protein_coding	102589820	LOC102589820	XP_006339556.1	riboflavin biosynthesis protein PYRD, chloroplastic	8.28733	4.16381	5.66774	14.4789	14.8913	14.1739
gene31780	rna42326	protein_coding	102596420	LOC102596420	XP_006367107.1	probable serine/threonine-protein kinase Cx32, chloroplastic	0.1151	0.0568782	0.056217	0.169078	0.231594	0.0579796
gene1738	rna2326	protein_coding	102592724	LOC102592724	XP_006339563.1	uncharacterized LOC102592724	1.61558	3.87149	1.54968	6.29709	2.97945	2.71502
gene1739	rna2329,rna2328,rna2327	protein_coding	102593066	LOC102593066	XP_006339564.1,XP_006339565.1,XP_006339566.1	beta-amylase 7	7.19106	8.36053	5.42228	11.3044	6.85062	6.411
gene3468	rna4765,rna4764,rna4763	lncRNA	107059501	LOC107059501		uncharacterized LOC107059501	0	0.189452	0	0.0344067	0	0
gene3464	rna4757	protein_coding	102580236	LOC102580236	XP_006341284.1	putative uncharacterized protein DDB_G0290521	0	0.120903	0	0	0	0.0822309
gene3465	rna4759,rna4758,rna4760	protein_coding	102601772	LOC102601772	XP_006341261.1	pentatricopeptide repeat-containing protein At5g12100, mitochondrial	13.4043	7.59857	11.0731	16.474	13.1223	14.6003
gene3466	gene3466	pseudogene	102601441	LOC102601441			0.459736	0.999394	0.988194	3.1061	1.24874	0.602331
gene3467	rna4762,rna4761	lncRNA	107059500	LOC107059500		uncharacterized LOC107059500	0.166594	3.57475	0.409068	1.09666	0.744758	1.0994
gene3461	rna4753	protein_coding	107059496	LOC107059496	XP_015161544.1	anaphase-promoting complex subunit CDC27-like	0.357607	1.59413	0.697173	0.175374	0.17999	0.538432
gene3463	rna4756	protein_coding	102601210	LOC102601210	XP_015161566.1	uncharacterized LOC102601210	0	2.52962	0.118779	0	0	0.122402
gene5709	rna7784,rna7785,rna7782,rna7783	protein_coding	102595731	LOC102595731	XP_006343388.1,XP_015162359.1,XP_015162360.1,XP_015162361.1	AAA-ATPase At3g50940-like	0.747931	3.20017	0.767948	1.74951	0.638866	0.772574
gene5708	rna7781	protein_coding	102596073	LOC102596073	XP_006343389.1	protein HYPER-SENSITIVITY-RELATED 4-like	0	0	0	0.0209125	0	0
gene5707	rna7780	protein_coding	102595078	LOC102595078	XP_006343387.1	proteasome subunit beta type-1-like	12.0508	10.8843	11.9135	13.7714	14.2204	13.9322
gene5705	rna7779	protein_coding	102594411	LOC102594411	XP_006343386.1	bZIP transcription factor 53-like	0.136239	0.358981	0.0443706	0.489133	0.319798	0.503458
gene5704	rna7778	protein_coding	102582264	LOC102582264	XP_006343429.1	uncharacterized LOC102582264	1.15484	0.449435	0.718162	1.88438	0.668866	0.705614
gene5700	rna7770	protein_coding	102593430	LOC102593430	XP_006343383.1	peroxidase 72-like	0	0.0694565	0	0	0	0
gene6179	rna8369	protein_coding	102603591	LOC102603591	XP_006343824.1	immediate early response 3-interacting protein 1-like	8.66228	15.1621	5.96099	10.1215	10.7286	11.0585
gene6178	rna8368	protein_coding	102603250	LOC102603250	XP_006343823.1	26S proteasome non-ATPase regulatory subunit 8 homolog A	55.4711	78.7723	53.4085	66.6786	81.9608	103.334
gene6175	rna8364	protein_coding	102602238	LOC102602238	XP_006343820.1	uncharacterized LOC102602238	11.4837	24.382	9.44207	16.4455	12.6274	11.1043
gene6174	rna8363	protein_coding	102601905	LOC102601905	XP_006343819.1	signal recognition particle 19 kDa protein	2.8279	14.2571	2.49456	7.35446	6.34814	7.11146
gene6177	rna8367	protein_coding	102602911	LOC102602911	XP_006343822.1	protein ABIL2-like	12.5782	34.0164	9.962	14.9022	12.5499	14.0305
gene6176	rna8366,rna8365	protein_coding	102602573	LOC102602573	XP_006343821.2,XP_015162606.1	uncharacterized LOC102602573	0.184817	0.974178	0.180616	0.0602444	0	0.0620482
gene6171	rna8358,rna8359	protein_coding	102600447	LOC102600447	XP_006343814.1,XP_006343815.1	mitochondrial pyruvate carrier 1	17.3617	78.4686	16.4527	34.2106	23.8725	30.9115
gene6173	rna8362	protein_coding	102601351	LOC102601351	XP_006343817.1	protein NLP6-like	1.53508	1.28577	2.07034	5.05933	2.48229	2.70469
gene6172	rna8361,rna8360	protein_coding	102601001	LOC102601001	XP_006343816.2,XP_015162605.1	protein NLP7-like	1.3119	2.94918	1.33665	2.90744	1.23231	1.27324
gene27205	rna36352	protein_coding	102587028	LOC102587028	XP_006363151.1	adenylosuccinate synthetase, chloroplastic	11.3616	15.7547	9.97222	19.067	14.4773	17.3597
gene27204	rna36351	protein_coding	102586684	LOC102586684	XP_006363150.1	uncharacterized LOC102586684	160.824	260.963	142.101	138.156	149.924	208.647
gene27207	rna36354	protein_coding	102588654	LOC102588654	XP_006363155.1	deSI-like protein At4g17486	30.1314	15.562	20.5135	30.6591	50.111	61.9138
gene27201	rna36348	protein_coding	102585686	LOC102585686	XP_006363147.1	DNA-directed RNA polymerase III subunit RPC5-like	39.1375	32.8901	27.3685	49.6159	19.2934	20.9049
gene27200	rna36345,rna36347,rna36346	protein_coding	102585125	LOC102585125	XP_006363145.1,XP_006363146.1,XP_015158788.1	splicing factor U2af large subunit A	70.9208	103.888	60.7347	107.22	36.9928	38.1509
gene27203	rna36350	protein_coding	102586359	LOC102586359	XP_006363149.1	outer envelope pore protein 24, chloroplastic-like	17.3737	16.1869	13.718	14.2129	12.055	11.6658
gene27202	rna36349	protein_coding	102586023	LOC102586023	XP_006363148.1	pentatricopeptide repeat-containing protein At4g36680, mitochondrial-like	3.91675	2.4751	3.42636	5.39595	3.61954	3.99334
gene27209	rna36356	protein_coding	102589297	LOC102589297	XP_006363157.1	protein TRIGALACTOSYLDIACYLGLYCEROL 2, chloroplastic	6.0355	9.71847	4.01872	10.1559	7.33101	8.24577
gene27208	rna36355	protein_coding	102588981	LOC102588981	XP_006363156.1	transcription factor MYB86-like	0	0.200783	0	0.0663133	0	0.204568
gene28455	rna37988,rna37989,rna37990	protein_coding	107058297	LOC107058297	XP_015159322.1,XP_015159323.1	uncharacterized LOC107058297	0.696209	2.69375	0.261346	2.72899	0.538916	1.77257
gene28454	rna37987	protein_coding	102598465	LOC102598465	XP_006364212.1	uncharacterized LOC102598465	0.900052	4.07845	1.31841	1.91021	1.43383	2.1902
gene28457	rna37992	protein_coding	102599788	LOC102599788	XP_006364214.1	twist-related protein 1	519.814	523.254	386.043	251.892	126.438	161.142
gene28456	rna37991	protein_coding	102599459	LOC102599459	XP_006364213.2	uncharacterized LOC102599459	1.35408	0.753166	0.908937	2.23852	1.70307	2.30017
gene28451	rna37984	protein_coding	102596407	LOC102596407	XP_006364206.1	uncharacterized LOC102596407	6.53075	13.2066	7.10237	6.76052	7.24285	8.51914
gene28450	rna37983	protein_coding	102596861	LOC102596861	XP_006364207.1	uncharacterized LOC102596861	17.7467	30.5783	19.9153	19.4486	63.5122	74.7574
gene28459	rna37995	protein_coding	102600455	LOC102600455	XP_006364216.1	cucumber peeling cupredoxin-like	0.20807	0.359834	0.152453	0	0	0.0524146
gene28458	rna37994,rna37993	protein_coding	102600118	LOC102600118	XP_006364215.2,XP_015159317.1	methyl-CpG-binding domain-containing protein 11-like	55.0661	36.5342	62.4802	57.954	25.7369	30.1323
gene3289	rna4526	protein_coding	102589720	LOC102589720	XP_006341069.1	transcription factor BTF3 homolog 4-like	350.626	381.989	375.653	453.858	461.746	565.332
gene3280	rna4510,rna4511	protein_coding	102586102	LOC102586102	XP_006341058.1,XP_006341059.1	arginine biosynthesis bifunctional protein ArgJ, chloroplastic	1.64879	3.52309	1.9109	6.83258	5.5545	7.1467
gene3281	rna4512	protein_coding	102586667	LOC102586667	XP_006341060.1	uncharacterized LOC102586667	60.5647	50.3411	45.5302	103.01	59.4832	62.1393
gene3282	rna4513	protein_coding	102587010	LOC102587010	XP_006341061.1	histone H2A-like	97.8897	209.265	83.1998	110.272	82.3313	103.144
gene3283	rna4514,rna4515	protein_coding	102587339	LOC102587339	XP_006341062.1,XP_015161467.1	uncharacterized LOC102587339	13.859	14.6361	11.0715	11.5119	7.97898	8.34453
gene3284	rna4516,rna4517	protein_coding	102587659	LOC102587659	XP_006341063.1,XP_015161469.1	soluble inorganic pyrophosphatase 4	1.04635	1.74535	1.66071	1.66532	7.30331	7.04805
gene3285	rna4518	protein_coding	102587980	LOC102587980	XP_006341064.1	ras-related protein RABE1a	612.686	537.926	521.253	223.115	264.209	305.776
gene3286	rna4521,rna4520,rna4522,rna4519,rna4524	protein_coding	102588634	LOC102588634	XP_006341066.1,XP_006341067.1,XP_006341068.1,XP_015161470.1	uncharacterized LOC102588634	13.6731	7.19488	13.4458	14.4578	12.898	12.7665
gene3287	rna4523	protein_coding	102588304	LOC102588304	XP_006341065.1	WAT1-related protein At2g37460-like	9.9042	9.90524	9.83571	12.072	17.4054	18.4997
gene2759	rna3765	protein_coding	102591503	LOC102591503	XP_006340579.1	uncharacterized LOC102591503	0.202679	0.201283	0	0.0662437	0	0
gene2758	rna3764	protein_coding	102591174	LOC102591174	XP_015159415.1	probable (S)-N-methylcoclaurine 3'-hydroxylase isozyme 2	0.0842955	1.29095	0.123548	1.4031	14.628	14.9963
gene18863	rna25341	protein_coding	102581116	LOC102581116	XP_006355571.1	protein SRG1-like	1.09319	1.12937	0.631099	1.84898	1.24974	1.20176
gene18862	rna25340	protein_coding	102580432	LOC102580432	XP_006355569.1	transcription factor GTE12-like	229.1	125.872	173.483	149.335	108.262	131.15
gene16469	rna22179,rna22180	protein_coding	102604534	LOC102604534	XP_006353492.1,XP_006353493.1	cytochrome B5-like protein	12.6533	23.198	15.3694	28.0235	41.2375	52.4461
gene79	rna95	protein_coding	102591265	LOC102591265	XP_006337993.1	transcription factor MYB108-like	0.188406	1.48981	0.736103	0.984116	0.505473	0.442826
gene2757	rna3763	protein_coding	102590815	LOC102590815	XP_015159768.1	(S)-N-methylcoclaurine 3'-hydroxylase isozyme 1-like	0	0	0	0.0444347	0.0456527	0
gene4151	rna5677	lncRNA	107059646	LOC107059646		uncharacterized LOC107059646	24.8377	94.8848	29.766	144.15	63.7374	53.9223
gene4152	rna5678	lncRNA	107059647	LOC107059647		uncharacterized LOC107059647	7.89469	4.90448	4.38108	33.0975	10.1718	15.0409
gene4155	rna5682,rna5681	protein_coding	107059637	LOC107059637	XP_015161843.1	uncharacterized LOC107059637	0	0	0.102462	0	0	0.105609
gene4154	rna5680	lncRNA	102590268	LOC102590268		uncharacterized LOC102590268	0	24.2217	0	0	0	0
gene4156	rna5683	protein_coding	102595062	LOC102595062	XP_006341886.1	F-box protein CPR30-like	0.124861	0	0	0.183429	0	0
gene70	rna82	protein_coding	102589147	LOC102589147	XP_006337989.1	nuclear export mediator factor NEMF	8.02753	6.40892	6.85595	15.0365	5.57573	6.61436
gene72	rna84	protein_coding	102589475	LOC102589475	XP_006337990.2	uncharacterized LOC102589475	0.0336379	0.199381	0.0328725	0.757433	0.406054	0.254353
gene16462	rna22172	protein_coding	102602961	LOC102602961	XP_006353487.1	probable RNA-dependent RNA polymerase 5	2.02718	2.89285	1.90886	4.22335	2.39452	2.19481
gene16465	rna22175	protein_coding	102603300	LOC102603300	XP_006353488.1	NADP-dependent malic enzyme	1.25505	0.58349	2.05607	0.0722801	0.519866	0.558183
gene16464	rna22174	protein_coding	107061676	LOC107061676	XP_015166836.1	F-box protein At5g03970-like	2.56553	1.26795	2.4745	9.61099	7.64666	6.55732
gene16467	rna22177,rna22176	protein_coding	102603637	LOC102603637	XP_006353489.1,XP_006353490.1	tRNA A64-2'-O-ribosylphosphate transferase	0.94488	1.6581	0.62691	2.66723	1.57435	1.96472
gene5288	rna7210	protein_coding	102599664	LOC102599664	XP_006343020.1	IAA-amino acid hydrolase ILR1-like 4	28.8815	24.7887	26.2658	40.5608	34.2111	38.1428
gene5289	rna7211	protein_coding	102599993	LOC102599993	XP_006343021.1	uncharacterized RNA methyltransferase PG_1095	9.49065	6.70457	5.0949	16.9915	12.0539	13.2206
gene5282	rna7197	protein_coding	102577710	LOC102577710	NP_001274905.1	uncharacterized LOC102577710	2980.47	4305.25	2568.94	2668.15	1713.61	2287.18
gene5283	rna7201,rna7200,rna7199,rna7198	protein_coding	102597815	LOC102597815	XP_006343014.1,XP_015162243.1,XP_015162244.1,XP_015162245.1	uncharacterized protein At1g51745	15.6926	9.91614	14.38	9.77708	7.39872	8.25017
gene5280	rna7195	protein_coding	102596846	LOC102596846	XP_006343011.1	ESCRT-related protein CHMP1A	25.0626	21.4236	33.3927	53.4592	46.1231	62.9983
gene5281	rna7196	protein_coding	102597168	LOC102597168	XP_006343012.1	anoctamin-like protein At1g73020	3.4149	3.03573	2.69578	1.51717	0.634168	0.900653
gene5286	rna7208,rna7205,rna7207,rna7206	protein_coding	102598789	LOC102598789	XP_006343017.1,XP_015162246.1,XP_015162247.1,XP_015162248.1	putative F-box/LRR-repeat protein At5g02700	29.5208	17.8706	28.1551	16.3711	11.2902	12.279
gene5287	rna7209	protein_coding	102599337	LOC102599337	XP_006343019.1	uncharacterized LOC102599337	3.09392	1.88089	2.89061	5.19258	5.096	5.3473
gene5284	rna7203,rna7202	protein_coding	102598121	LOC102598121	XP_006343015.2,XP_015162250.1	RWD domain-containing protein 1	81.7722	333.471	63.3204	198.409	146.205	159.741
gene5285	rna7204	protein_coding	102598450	LOC102598450	XP_006343016.1	jacalin-related lectin 19	0.41213	0.896529	0.160964	2.98764	3.89795	4.23191
gene33158	rna43883	protein_coding	102593574	LOC102593574	XP_006368019.2	uncharacterized LOC102593574	0	0	0	0.0489246	0.0603115	0.035228
gene26270	rna35128,rna35129,rna35130	protein_coding	107057861	LOC107057861	XP_015158408.1,XP_015158409.1	calmodulin-binding transcription activator 1-like	0	0.467684	0.211944	1.58465	0.665048	0.549227
gene8744	rna11834,rna11835,rna11833	lncRNA	102583060	LOC102583060		uncharacterized LOC102583060	0.0662857	0.195355	0.064015	0.14927	0.0469619	0
gene7936	rna10758	protein_coding	102594199	LOC102594199	XP_006345459.1	uncharacterized LOC102594199	23.4211	45.4794	24.3333	32.6364	30.3233	31.9469
gene7937	rna10759	protein_coding	102593877	LOC102593877	XP_006345458.1	uncharacterized LOC102593877	0.101614	0	0	0.199006	0.102226	0.30718
gene7934	rna10756	protein_coding	102592995	LOC102592995	XP_006345455.1	ATP synthase subunit O, mitochondrial	94.3267	80.2019	89.4088	127.12	123.513	148.618
gene7935	rna10757	protein_coding	102593334	LOC102593334	XP_015163328.1	telomerase reverse transcriptase	0.0667274	0.098846	0.0326142	1.50219	0.302034	0.555301
gene31898	rna42482	protein_coding	107058983	LOC107058983	XP_015160781.1	uncharacterized LOC107058983	0	0	0	0.479098	0.491919	0.368618
gene31897	rna42481	protein_coding	107058979	LOC107058979	XP_015160778.1	putative F-box/LRR-repeat protein At5g02930	0.287738	0.284587	0.0936285	0.187951	0	0.289548
gene31896	rna42480	protein_coding	102603382	LOC102603382	XP_006367188.1	anthocyanin 5-aromatic acyltransferase-like	0	0.0450342	0	0.223134	0.733599	0.459335
gene31895	rna42479	lncRNA	102601818	LOC102601818		uncharacterized LOC102601818	0.639373	6.48973	0.935179	3.44836	1.28712	1.92645
gene31892	rna42474,rna42475,rna42476,rna42473	lncRNA	107058975	LOC107058975		uncharacterized LOC107058975	0	0	0	0.375716	0	0.0962287
gene29193	rna38992	protein_coding	102592888	LOC102592888	XP_006364891.1	signal peptidase complex catalytic subunit SEC11A-like	8.14391	34.0064	7.58498	15.7529	13.3182	16.1906
gene29192	rna38991	protein_coding	102593227	LOC102593227	XP_006364892.1	signal peptidase complex catalytic subunit SEC11A-like	20.8821	81.0607	21.3055	42.3323	38.2875	50.7919
gene29191	rna38990	protein_coding	102600782	LOC102600782	XP_006364915.1	putative F-box protein At1g47790	0	0	0.0814349	0.0817056	0	0
gene29190	rna38989,rna38988	protein_coding	102592553	LOC102592553	XP_006364890.1,XP_015159672.1	beta-amyrin synthase	0.0261927	2.69507	0.205048	0.179689	0.923596	0.634883
gene29197	gene29197	pseudogene	102601469	LOC102601469			0	0.053335	0	0	0.0542946	0
gene29196	rna38996,rna38995	protein_coding	102593876	LOC102593876	XP_006364894.1,XP_015159665.1	early nodulin-93-like	0	0	0	0	0.639339	1.4859
gene23973	gene23973	pseudogene	102595162	LOC102595162			0.797964	4.52122	0.727573	1.71911	1.07038	1.23284
gene23975	rna32138	protein_coding	102595815	LOC102595815	XP_006360233.1	autophagy-related protein 101	6.04737	3.81547	5.27825	8.75819	4.33661	4.27685
gene23974	rna32137	protein_coding	102595490	LOC102595490	XP_006360232.1	L-ascorbate oxidase homolog	0.164291	0.243421	0.0267618	0.37527	0.495789	0.248505
gene23978	rna32140	protein_coding	102596828	LOC102596828	XP_006360235.1	geraniol 8-hydroxylase-like	0.0821089	0.324501	0.0802303	0.160787	0.371699	0.24829
gene31766	rna42308	protein_coding	102589441	LOC102589441	XP_006367091.1	basic form of pathogenesis-related protein 1-like	0	0.20069	0	0	0	0
gene31761	rna42302	protein_coding	102588140	LOC102588140	XP_006367087.1	uncharacterized protein At3g49720-like	5.53916	4.15126	3.74577	14.6053	15.6161	18.8247
gene31760	rna42301	protein_coding	102587817	LOC102587817	XP_006367086.1	DUF21 domain-containing protein At4g33700-like	27.3303	29.5413	21.5755	33.4031	21.3475	24.0951
gene31763	rna42305	protein_coding	102589116	LOC102589116	XP_006367090.1	pathogenesis-related protein 1-like	0	0.318417	0	0.525696	1.18763	0.7555
gene31762	rna42304,rna42303	protein_coding	102588463	LOC102588463	XP_006367088.1,XP_015160708.1	protein trichome birefringence-like 13	2.82339	2.78851	1.52255	5.14421	2.93423	2.77
gene29199	rna39000,rna38998,rna38999	protein_coding	102594531	LOC102594531	XP_006364896.1,XP_006364897.1,XP_006364898.1	zinc finger Ran-binding domain-containing protein 2-like	5.6666	34.7636	4.51524	13.736	16.9749	24.9825
gene29198	rna38997	protein_coding	102594197	LOC102594197	XP_006364895.1	pentatricopeptide repeat-containing protein At1g08070, chloroplastic	0.61567	0.185082	0.78487	0.969552	0.565456	0.971762
gene33041	rna43763,rna43762,rna43761,rna43760,rna43766,rna43765,rna43764	lncRNA	102595115	LOC102595115		uncharacterized LOC102595115	0.0850308	0.294052	0.124625	11.4545	1.7148	0.858737
gene30384	rna40548	protein_coding	102598372	LOC102598372	XP_006365940.2	uncharacterized LOC102598372	1.00072	0.691285	1.1389	2.42	1.4823	1.79586
gene30386	rna40550	protein_coding	102595858	LOC102595858	XP_006365937.1	histone-lysine N-methyltransferase ASHH2-like	1.78579	2.22443	1.80288	5.56329	2.33626	1.87229
gene30380	rna40546	lncRNA	107058667	LOC107058667		uncharacterized LOC107058667	0	0	0.531074	0.536194	0	0
gene30381	gene30381	pseudogene	102597727	LOC102597727			0	0	0.040298	0.2019	0.165953	0.124711
gene30382	gene30382	pseudogene	102598047	LOC102598047			0	0.194162	0	0.0928882	0.122706	0.218579
gene30383	rna40547	protein_coding	102595200	LOC102595200	XP_015160146.1	dimethylallylcistransferase, chloroplastic-like	0.0730148	0.252644	0	0.178797	0.122437	0.294101
gene30389	rna40551	lncRNA	102596530	LOC102596530		uncharacterized LOC102596530	0	0.327349	0	0.972441	0.831769	0
gene29063	rna38824,rna38822,rna38823,rna38821	protein_coding	102580712	LOC102580712	XP_006364783.1,XP_006364784.1,XP_006364785.1,XP_006364787.2	calmodulin-interacting protein 111	2.88971	4.73856	1.85429	7.64699	2.51937	2.64964
gene20401	rna27374,rna27375	protein_coding	102579240	LOC102579240	XP_006356895.1,XP_015168660.1	probable BOI-related E3 ubiquitin-protein ligase 3	23.0748	16.2919	15.4589	35.0393	27.8834	30.069
gene20406	rna27380	protein_coding	102579890	LOC102579890	XP_006356897.1	trihelix transcription factor ASR3-like	0	0.374018	0	0	0	0
gene20407	rna27383,rna27382,rna27381	protein_coding	102580214	LOC102580214	XP_006356898.1,XP_015168653.1,XP_015168654.1	protein ROOT HAIR DEFECTIVE 3 homolog 2-like	1.13133	1.62954	0.8063	7.44208	2.63163	2.22636
gene20404	rna27378	protein_coding	102579562	LOC102579562	XP_006356896.1	probable cinnamyl alcohol dehydrogenase 6	0	1.0496	0	0	0	0
gene20409	gene20409	pseudogene	107062498	LOC107062498			0.201179	0.397733	0	0.0656806	0.0674688	0.0675407
gene29062	rna38820	protein_coding	102580374	LOC102580374	XP_006364782.1	transcription factor PCL1-like	20.3138	20.0312	20.5317	14.3093	15.9892	17.429
gene22318	rna30033,rna30032	protein_coding	102592274	LOC102592274	XP_006358710.1,XP_015169560.1	exosome complex component MTR3	6.39569	3.8706	5.35433	6.31644	5.5811	6.70488
gene22319	rna30034	protein_coding	102593288	LOC102593288	XP_006358713.1	DNA-directed RNA polymerases I and III subunit RPAC2-like	7.03343	5.33542	4.00364	7.00816	6.13429	7.07311
gene22310	rna30023	protein_coding	102590696	LOC102590696	XP_006358706.1	DNA-directed RNA polymerase II subunit RPB7	7.86569	9.19728	7.31181	18.1507	14.3822	16.4494
gene22311	rna30024	protein_coding	102591052	LOC102591052	XP_006358707.1	serine/threonine-protein phosphatase PP1 isozyme 1	9.02605	6.14889	8.85978	12.7518	12.9359	13.3769
gene22312	rna30025	protein_coding	102591603	LOC102591603	XP_006358708.1	ras-related protein Rab2BV	2.00855	3.01256	1.96163	4.68083	4.52945	3.62714
gene22315	rna30028	lncRNA	107062886	LOC107062886		uncharacterized LOC107062886	0	0	0	7.70178	8.34276	2.89441
gene22316	rna30030,rna30029	protein_coding	102592953	LOC102592953	XP_006358712.1,XP_015169561.1	mitochondrial import inner membrane translocase subunit TIM10-like	1.45545	8.09938	1.16206	3.10692	2.84365	3.22054
gene22317	rna30031	protein_coding	102592618	LOC102592618	XP_006358711.1	uncharacterized LOC102592618	1.38335	0.899112	1.31623	2.81565	1.86766	2.49555
gene26800	rna35855,rna35856	protein_coding	102589740	LOC102589740	XP_006362783.1,XP_015158655.1	F-box/kelch-repeat protein SKIP6-like	6.34008	5.54985	7.04246	10.3098	5.77781	4.25769
gene26801	rna35857	protein_coding	102590065	LOC102590065	XP_006362784.1	uncharacterized LOC102590065	0.681265	1.86438	0.767938	3.07906	1.21259	0.475241
gene26802	rna35858	protein_coding	107057973	LOC107057973	XP_015158646.1	uncharacterized LOC107057973	0	0.406746	0	0.265933	0	0
gene26804	gene26804	pseudogene	102596072	LOC102596072			0.0784093	0.0774325	0.0153299	0.0306983	0	0
gene8133	rna11022	protein_coding	102592210	LOC102592210	XP_006345671.1	UDP-glucuronic acid decarboxylase 1	4.35976	8.30014	3.69598	8.84905	8.85171	9.4917
gene8132	rna11021	protein_coding	102591880	LOC102591880	XP_006345670.1	uncharacterized protein C57A7.06	106.983	62.4214	107.082	128.636	49.6998	49.8334
gene8131	rna11019,rna11020	protein_coding	102591321	LOC102591321	XP_006345668.1,XP_006345669.1	uncharacterized LOC102591321	4.72811	2.0038	3.20244	4.70084	6.09106	6.4663
gene8130	rna11018	protein_coding	102580377	LOC102580377	XP_015163476.1	1-aminocyclopropane-1-carboxylate oxidase homolog	0.0360925	0.0356567	0.0705396	0.530042	0	0.218315
gene8136	rna11025	protein_coding	102592891	LOC102592891	XP_006345673.1	exocyst complex component EXO70A1-like	0.0159062	0.094277	0.0725422	0.420443	0.160006	0.224525
gene8135	rna11024	protein_coding	102592555	LOC102592555	XP_006345672.1	exocyst complex component EXO70A1-like	0.0647969	0.144022	0.232188	0.111013	0.325908	0.0653306
gene8139	rna11029	protein_coding	102593562	LOC102593562	XP_006345675.1	ankyrin repeat-containing protein At5g02620	1.58749	3.13681	2.00526	3.37392	3.97294	3.47374
gene8138	rna11027,rna11028	protein_coding	102593229	LOC102593229	XP_006345674.1,XP_015163477.1	probable pectate lyase 4	1.76689	1.99547	1.28231	1.13698	2.18383	1.93308
gene30960	rna41309	protein_coding	102593126	LOC102593126	XP_006366455.1	BEL1-like homeodomain protein 4	6.29515	9.2483	4.44841	7.04785	6.17015	7.25839
gene30961	rna41310,rna41311,rna41312	protein_coding	102593465	LOC102593465	XP_006366456.1,XP_015160373.1,XP_015160374.1	protein DA1	2.10491	5.22893	1.75977	7.54554	4.52545	4.42948
gene30962	rna41314,rna41315,rna41313	protein_coding	102593990	LOC102593990	XP_006366459.1,XP_015160376.1,XP_015160377.1	putative pentatricopeptide repeat-containing protein At1g19290	0.67271	0.944	0.571329	2.58743	0.769549	0.754504
gene30963	rna41316	protein_coding	102594984	LOC102594984	XP_006366462.1	probable galacturonosyltransferase-like 1	0.117886	0.466053	0.230306	0.404074	0.711605	0.653186
gene30964	rna41317	protein_coding	102595316	LOC102595316	XP_006366463.1	elongation of fatty acids protein 3-like	0	0.507181	0	0.0628169	0	0
gene30965	rna41318	protein_coding	102595647	LOC102595647	XP_006366465.1	probable 1-acyl-sn-glycerol-3-phosphate acyltransferase 4	1.8343	3.44807	1.79222	4.33683	2.25037	2.93089
gene10818	rna14628	protein_coding	102585819	LOC102585819	XP_015164542.1	uncharacterized LOC102585819	0.899402	0.341962	0.675687	1.15199	1.25294	1.39353
gene10816	rna14626	protein_coding	102577708	LOC102577708	XP_006348172.1	expansin-A13	1.97996	3.49033	1.93424	3.45858	3.76849	5.60753
gene10817	rna14627	protein_coding	102586155	LOC102586155	XP_006348174.1	reticuline oxidase-like protein	0.437554	0.136473	0.36015	0.541026	0.440133	0.209029
gene10814	rna14624	protein_coding	102584835	LOC102584835	XP_006348170.1	1-aminocyclopropane-1-carboxylate oxidase-like	0	1.28481	0	0.0553524	0.227458	0.28473
gene10815	rna14625	protein_coding	102585150	LOC102585150	XP_006348171.1	uncharacterized LOC102585150	6.45327	3.14638	5.42958	4.61762	6.81989	6.92075
gene10812	rna14622	protein_coding	102584168	LOC102584168	NP_001275061.1	light-induced protein, chloroplastic-like	66.5573	62.1523	66.6601	78.9862	62.7194	68.6263
gene10810	rna14620	protein_coding	102583526	LOC102583526	XP_006348166.1	uncharacterized LOC102583526	3.9723	2.33536	2.99656	2.56035	3.3892	3.29348
gene10811	rna14621	protein_coding	102577862	PFP-BETA	NP_001275324.1	pyrophosphate-fructose 6-phosphate 1-phosphotransferase beta-subunit	562.523	698.653	398.221	446.809	364.634	426.94
gene846	rna1157	protein_coding	102586747	LOC102586747	XP_006338810.1	exocyst complex component EXO70B1	0	0	0	0.0299688	0	0
gene19677	rna26423,rna26425,rna26424	protein_coding	102605669	LOC102605669	XP_006356323.1,XP_006356324.1	putative F-box protein At3g10430	0.116262	0	0.089955	0.4556	0.185434	0.331337
gene19676	rna26422	protein_coding	102586977	LOC102586977	XP_006356346.1	F-box protein At5g62510-like	0.0217093	0.0643771	0	0	0.0327624	0
gene842	rna1153	protein_coding	102586419	LOC102586419	XP_006338809.2	DELLA protein GAI-like	0.127892	0.0947534	0.218725	0.0626026	0	0.0322368
gene843	rna1154	protein_coding	102584002	LOC102584002	XP_006338719.1	membrane-anchored ubiquitin-fold protein 4	26.2753	27.7388	22.6565	34.4515	26.8441	29.7085
gene19673	rna26418,rna26419	protein_coding	102605328	LOC102605328	XP_015168268.1,XP_015168269.1	F-box/kelch-repeat protein At3g23880-like	1.31278	1.29725	1.51946	13.7115	2.29897	2.69403
gene19672	rna26416,rna26417	protein_coding	107062290	LOC107062290	XP_015168270.1	F-box only protein 8-like	0.928493	0.912771	1.04346	2.39101	1.70066	1.78627
gene19679	rna26427	protein_coding	107062298	LOC107062298	XP_015168283.1	F-box protein At1g11270-like	2.20496	0.850035	2.37969	1.71687	2.9172	1.79888
gene19678	rna26426	protein_coding	107062297	LOC107062297	XP_015168282.1	putative F-box protein At1g12855	0	0.0745072	0	0	0	0
gene849	rna1160	protein_coding	102584986	LOC102584986	XP_006338722.1	probable protein S-acyltransferase 7	24.933	35.912	27.9083	34.8037	31.5346	29.9452
gene27543	rna36802	protein_coding	102585456	LOC102585456	XP_006363442.1	ethylene-responsive transcription factor ABR1-like	2.52293	2.49259	7.35798	6.53638	2.42085	2.34758
gene26119	rna34936	protein_coding	102581265	LOC102581265	XP_006362154.1	guanine nucleotide-binding protein subunit gamma 1	2.34196	5.26186	1.5941	4.44881	2.85612	4.21669
gene26113	gene26113	pseudogene	102580923	LOC102580923			6.31937	19.7208	6.65159	8.2188	6.58341	5.53869
gene26110	rna34928	protein_coding	102594179	LOC102594179	XP_006362198.1	geraniol 8-hydroxylase-like	0	0	0	0.0418814	0	0.043113
gene26111	rna34929	protein_coding	102594515	LOC102594515	XP_006362199.2	geraniol 8-hydroxylase-like	0	0	0.0404296	0	0	0.0417059
gene26116	rna34933	protein_coding	107057831	LOC107057831	XP_015158338.1	cytochrome P450 CYP72A219-like	0.109524	0.225501	0.0980768	0.134069	0.110186	0.0183919
gene26115	rna34932	protein_coding	102580578	LOC102580578	XP_015158337.1	cytochrome P450 CYP72A219-like	0.132347	0.770081	0.129312	0.316767	0.236693	0.14821
gene23191	rna31102,rna31101	protein_coding	102605465	LOC102605465	XP_006359489.1,XP_015169931.1	putative chloride channel-like protein CLC-g	1.70674	2.04373	1.28317	4.7608	2.43157	2.63842
gene23190	rna31099,rna31100	protein_coding	102605130	LOC102605130	XP_006359488.1,XP_015169933.1	uncharacterized LOC102605130	2.84392	1.80596	2.61037	4.28996	3.07384	2.71783
gene23193	rna31104,rna31105	protein_coding	102577583	PAP3	NP_001275256.1,XP_006359491.1	purple acid phosphatase 3	15.532	11.0359	10.6265	22.7479	22.1004	24.9202
gene23192	rna31103	protein_coding	102605806	LOC102605806	XP_006359490.1	synaptotagmin-5-like	27.25	16.8411	19.2907	51.046	32.9278	31.7959
gene23195	rna31107	protein_coding	102594817	LOC102594817	XP_015169934.1	ubiquitin carboxyl-terminal hydrolase 22-like	3.41029	3.15466	2.24851	2.51707	3.67549	3.35706
gene23194	rna31106	protein_coding	102578154	LOC102578154	XP_006359492.1	translocase of chloroplast 90, chloroplastic	12.6705	6.05672	8.92483	10.1297	6.59934	7.54896
gene23197	rna31109	protein_coding	102578822	LOC102578822	XP_006359494.1	monogalactosyldiacylglycerol synthase 2, chloroplastic	3.32984	1.7938	1.75564	3.61496	2.92893	3.11427
gene23196	rna31108	protein_coding	102578480	LOC102578480	XP_006359493.1	actin-related protein 2/3 complex subunit 3	12.2252	11.3909	8.19976	11.7334	13.0776	14.6467
gene23199	rna31111	protein_coding	102579479	LOC102579479	XP_006359496.1	pyrophosphate-energized vacuolar membrane proton pump-like	193.047	232.711	107.221	271.162	222.992	230.458
gene23198	rna31110	protein_coding	102579155	LOC102579155	XP_006359495.1	uncharacterized LOC102579155	1.45694	1.6564	1.70737	2.56875	0.87952	2.34741
gene9778	rna13260	protein_coding	102583955	LOC102583955	XP_006347185.1	putative cyclin-D6-1	0	0	0.123466	0.0824805	0.211859	0.21227
gene9779	rna13261	protein_coding	102602259	LOC102602259	XP_006347159.1	pentatricopeptide repeat-containing protein At1g11290, chloroplastic	1.1641	0.46481	0.944121	0.994062	0.647769	0.69938
gene9772	rna13251	protein_coding	102599805	LOC102599805	XP_006347152.1	transcription factor MYB34	0	1.43186	0	0.0489265	0.100531	0.0503494
gene9773	rna13254,rna13252,rna13253	protein_coding	102600140	LOC102600140	XP_006347153.1,XP_006347155.1	lysine-specific demethylase JMJ25	0.260426	0.286523	0.300825	0.695466	0.404849	0.276379
gene9770	rna13249,rna13248	protein_coding	102598486	LOC102598486	XP_006347148.1,XP_015164174.1	pentatricopeptide repeat-containing protein At4g13650	0.931947	1.58276	0.645133	2.66317	1.12402	0.782375
gene9771	rna13250	protein_coding	102597844	LOC102597844	XP_015164175.1	putative PAP-specific phosphatase, mitochondrial	0.451539	1.51695	0.705882	3.18332	0.545097	1.18321
gene9776	rna13257,rna13258	protein_coding	102601592	LOC102601592	XP_006347157.1,XP_015164176.1	equilibrative nucleotide transporter 3-like	0	0.0916211	0	0.0453959	0	0
gene9777	rna13259	protein_coding	102601929	LOC102601929	XP_006347158.1	uncharacterized LOC102601929	1.48955	2.29424	2.01187	1.54427	4.18691	3.97402
gene9775	rna13256	lncRNA	102601028	LOC102601028		uncharacterized LOC102601028	0.125604	0.186226	0	0.184522	0.0631841	0.126522
gene32526	rna43183	protein_coding	102596759	LOC102596759	XP_006367662.1	rop guanine nucleotide exchange factor 7-like	0	0	0	0.0262819	0	0.0541469
gene32527	rna43184	protein_coding	102597085	LOC102597085	XP_006367663.1	probable glutathione S-transferase	0.0978395	0.0967718	0	0	0	0
gene32524	rna43181,rna43179,rna43180	protein_coding	102596326	LOC102596326	XP_006367661.1	uncharacterized LOC102596326	0.295399	3.0607	0	0.149973	0	0.154146
gene32522	rna43177	protein_coding	102594996	LOC102594996	XP_006367657.1	serine/threonine-protein kinase CDL1	6.36329	4.12622	5.83593	21.7559	18.7108	18.5232
gene32523	rna43178	protein_coding	102595324	LOC102595324	XP_006367658.1	uncharacterized protein YKR070W	1.13279	9.25555	1.19197	9.76916	2.98044	2.10782
gene32528	rna43185	protein_coding	102601040	LOC102601040	XP_006367674.1	probable glutathione S-transferase	0	0.114082	0	0	0	0
gene32529	rna43186	protein_coding	102601385	LOC102601385	XP_006367675.1	probable glutathione S-transferase	0	0.0861062	0	0	0.175228	0.0876455
gene15947	rna21482,rna21483,rna21481	protein_coding	102597563	LOC102597563	XP_015166647.1,XP_015166648.1	uncharacterized LOC102597563	0	0	0	0.367619	0.0718409	0.151569
gene15946	rna21480,rna21479	protein_coding	102602286	LOC102602286	XP_006353021.1,XP_015166646.1	uncharacterized LOC102602286	8.77666	36.6391	7.68475	30.4351	16.166	17.7021
gene15945	rna21478,rna21477,rna21476	protein_coding	102601513	LOC102601513	XP_006353018.1,XP_006353019.1,XP_006353020.1	homeobox-leucine zipper protein ATHB-14	3.20028	9.47431	2.50157	16.8538	6.10435	5.71302
gene15944	rna21475	protein_coding	102601170	LOC102601170	XP_006353017.1	50S ribosomal protein L20	37.674	91.6687	31.9807	29.0137	16.7336	29.572
gene15943	rna21474	protein_coding	102600827	LOC102600827	XP_006353016.1	40S ribosomal protein S25-2	237.448	513.83	178.276	513.633	334.082	427.002
gene15942	rna21473,rna21472,rna21471	protein_coding	102600275	LOC102600275	XP_006353014.1,XP_006353015.1,XP_015166645.1	nuclear transcription factor Y subunit A-7	7.88066	18.2632	6.13622	35.7989	13.3486	14.7033
gene15941	rna21469,rna21470	protein_coding	102599941	LOC102599941	XP_006353013.1,XP_015166644.1	E3 ubiquitin-protein ligase SINAT5-like	1.94501	0.732153	1.0859	2.94745	1.63059	2.19356
gene15940	rna21468	protein_coding	102599613	LOC102599613	XP_006353012.1	uncharacterized LOC102599613	0.526903	0.893022	1.61713	2.50688	5.83154	5.30551
gene15949	rna21485	protein_coding	102603413	LOC102603413	XP_006353023.1	DNA-damage-repair/toleration protein DRT111, chloroplastic	265.71	243.197	224.686	167.717	130.803	155.668
gene15948	rna21484	protein_coding	102603079	LOC102603079	XP_006353022.1	probable carboxylesterase 15	0.740126	2.97425	1.10873	1.54611	3.22651	2.18779
gene13736	rna18525,rna18526	protein_coding	102577490	LOC102577490	NP_001274998.1,XP_015165672.1	uncharacterized LOC102577490	21.7513	19.7197	17.1729	21.7896	14.803	19.8205
gene13737	gene13737	pseudogene	102590660	LOC102590660			0	0	0	0	0.0556712	0
gene13734	rna18523	protein_coding	102597748	LOC102597748	XP_006350864.1	laccase-3-like	0	0	0	0.0346445	0.0711942	0
gene13732	rna18521,rna18517,rna18518,rna18519,rna18520	protein_coding	102596777	LOC102596777	XP_006350861.1,XP_006350862.1,XP_006350863.1,XP_015165719.1,XP_015165720.1	transcription initiation factor TFIID subunit 15b	19.779	32.5574	19.9806	50.4145	18.3251	16.6772
gene17899	rna24092	protein_coding	102606113	LOC102606113	XP_006354755.1	uncharacterized LOC102606113	5.28012	1.79424	4.53508	6.86246	4.53687	4.44287
gene26472	rna35380	protein_coding	102593964	LOC102593964	XP_006362483.1	60S ribosomal protein L37a	283.2	629.295	231.999	498.195	355.54	466.689
gene27447	rna36664	protein_coding	102585353	LOC102585353	XP_006363366.1	methyl-CpG-binding domain-containing protein 7	0.834642	3.80772	1.63043	5.72214	2.2608	2.58678
gene27446	rna36663	protein_coding	102584043	LOC102584043	XP_006363362.1	zinc finger protein ZAT11-like	0	4.60261	0.252069	1.20298	0.585047	0.844125
gene27445	rna36662	protein_coding	102584363	LOC102584363	XP_006363363.1	zinc finger protein ZAT11-like	0	4.64909	0.482524	0.0605901	1.182	0.18646
gene27444	rna36661	protein_coding	102584704	LOC102584704	XP_006363364.1	zinc finger protein ZAT11-like	0	0	0	0.167838	0.0861907	0.172452
gene27442	rna36659	protein_coding	102585019	LOC102585019	XP_006363365.1	zinc finger protein ZAT11-like	0	0.208401	0	0	0.0706294	0
gene27441	gene27441	pseudogene	102583041	LOC102583041			0	0	0	0	0	0.181003
gene27449	rna36666	protein_coding	102585687	LOC102585687	XP_006363367.1	protein UPSTREAM OF FLC	0	0	0	0.040645	0	0
gene27448	rna36665	protein_coding	102594298	LOC102594298	XP_015158897.1	putative nuclease HARBI1	1.0888	0.384183	1.25392	1.40867	1.17354	1.45034
gene28617	rna38210	protein_coding	102600780	LOC102600780	XP_006364364.1	probable flavin-containing monooxygenase 1	7.78812	2.7113	3.87771	12.0548	8.76722	9.60831
gene28616	rna38209	protein_coding	102600457	LOC102600457	XP_006364363.1	SEC1 family transport protein SLY1-like	9.88041	4.53884	9.74427	10.9074	11.2682	12.8392
gene28615	rna38208	protein_coding	102600120	LOC102600120	XP_006364362.1	uncharacterized LOC102600120	1.08521	3.07549	1.27176	1.70075	1.74698	1.45709
gene28614	rna38207	protein_coding	102599790	LOC102599790	XP_006364361.1	sorcin-like	3.79274	12.5027	5.20153	13.8903	10.086	7.7254
gene28613	rna38206,rna38204,rna38205	protein_coding	102599247	LOC102599247	XP_006364359.1,XP_006364360.1,XP_015159390.1	uncharacterized LOC102599247	5.74492	6.33912	5.02365	9.53547	5.14299	5.18567
gene28612	rna38203	protein_coding	102598698	LOC102598698	XP_006364358.1	protein NLP2	2.50604	1.00179	1.36089	1.55747	3.20098	3.73129
gene28611	rna38202	protein_coding	107058332	LOC107058332	XP_015159388.1	pentatricopeptide repeat-containing protein At2g17210	1.52492	0.319483	1.084	0.814205	1.0226	0.699052
gene28610	rna38200,rna38201	protein_coding	102598358	LOC102598358	XP_006364356.1,XP_015159389.1	probable galacturonosyltransferase 3	1.09268	1.43868	0.889823	2.82676	2.72105	2.62073
gene28619	rna38213,rna38212	lncRNA	102601695	LOC102601695		uncharacterized LOC102601695	3.79857	16.8319	2.53387	34.6072	9.61981	5.71516
gene28618	rna38211	lncRNA	102601123	LOC102601123		uncharacterized LOC102601123	9.90368	39.4381	7.07569	99.6955	28.0994	22.1882
gene12069	rna16318,rna16319,rna16323,rna16322,rna16325,rna16324,rna16327,rna16320,rna16329,rna16328,rna16326,rna16315,rna16316,rna16317,rna16330,rna16321	protein_coding	102592014	LOC102592014	XP_015165059.1	uncharacterized LOC102592014	1.44071	3.89899	1.11474	11.6209	2.12237	1.37766
gene12061	rna16303	lncRNA	107060947	LOC107060947		uncharacterized LOC107060947	0.129991	0.0428132	0.16935	0.678822	0	0.0873458
gene12060	rna16302	lncRNA	102588473	LOC102588473		uncharacterized LOC102588473	1.07289	2.47711	0.581621	1.16838	0.119968	0.239751
gene12063	rna16308,rna16307	lncRNA	102589893	LOC102589893		uncharacterized LOC102589893	0.22634	0.28615	0.119869	0.59259	0.0431411	0.0757279
gene12062	rna16306,rna16305,rna16304	protein_coding	102588797	LOC102588797	XP_015165055.1,XP_015165056.1,XP_015165057.1	nuclear pore complex protein NUP98B-like	0.104177	0.201524	0	0.0297244	0	0.0350072
gene12064	rna16309	lncRNA	102591007	LOC102591007		uncharacterized LOC102591007	0.0228546	0.0225729	0.0223388	0.313205	0	0
gene16766	rna22580	protein_coding	102581656	LOC102581656	XP_006353819.1	uncharacterized LOC102581656	0	0	0	0	0	0.0910165
gene16767	rna22582,rna22583,rna22581	protein_coding	102603749	LOC102603749	XP_006353808.1,XP_006353809.1	HBS1-like protein	4.51392	4.9657	3.51654	9.90172	5.27978	4.71457
gene16764	rna22578	protein_coding	102581324	LOC102581324	XP_006353818.2	transcription factor BEE 1-like	0.207328	4.16738	0.472465	0	0	0
gene16765	rna22579	protein_coding	102603415	LOC102603415	XP_006353807.1	40S ribosomal protein S7	10.7783	14.7086	5.85563	16.1342	12.1428	11.3877
gene16760	rna22575	protein_coding	102602402	LOC102602402	XP_006353805.1	uncharacterized LOC102602402	0.849376	7.2713	1.41122	2.91022	1.59489	1.17052
gene16761	gene16761	pseudogene	102602744	LOC102602744			0.17601	0.0579864	0.0573099	0.172371	3.06933	2.86664
gene27995	rna37366	protein_coding	102592656	LOC102592656	XP_006363825.1	pentatricopeptide repeat-containing protein At5g67570, chloroplastic	2.79096	1.52395	2.55055	10.4616	4.33665	4.46246
gene27994	rna37365	protein_coding	102591755	LOC102591755	XP_006363822.1	50S ribosomal protein L7/L12-like	5.68835	6.1066	7.77604	9.79152	9.15753	12.1079
gene27997	rna37368	protein_coding	102592988	LOC102592988	XP_006363826.1	uncharacterized LOC102592988	0.43224	0.492689	0.357422	1.49736	1.03685	0.737489
gene27996	rna37367	protein_coding	102592088	LOC102592088	XP_006363823.1	ADP-ribosylation factor-like protein 8A	98.7213	274.672	85.3947	82.5478	65.1764	75.9227
gene27991	rna37361	protein_coding	102590492	LOC102590492	XP_006363818.1	probable amino-acid acetyltransferase NAGS1, chloroplastic	17.3909	23.9357	12.3199	20.9288	13.9459	17.3805
gene27990	rna37360,rna37359	protein_coding	102589970	LOC102589970	XP_006363816.1,XP_006363817.1	premnaspirodiene oxygenase-like	1.0204	1.32168	0.717881	0.994936	1.72614	1.32827
gene16769	rna22585	protein_coding	102604313	LOC102604313	XP_006353810.1	protein SAR DEFICIENT 1-like	0	0.124765	0	0.0412128	0	0.0424259
gene15499	rna20868	protein_coding	102589564	LOC102589564	XP_006352588.1	glyceraldehyde-3-phosphate dehydrogenase GAPCP1, chloroplastic-like	175.78	123.865	168.25	76.4421	90.5547	106.73
gene15498	rna20867	protein_coding	102589238	LOC102589238	XP_006352587.1	DEAD-box ATP-dependent RNA helicase 36	4.69653	4.67841	3.90656	6.42238	4.25601	5.20381
gene15495	rna20864	protein_coding	102588261	LOC102588261	XP_006352584.1	putative rRNA methylase YtqB	7.56897	11.1553	6.11538	12.4007	5.1922	5.6825
gene15494	rna20863	protein_coding	102579550	LOC102579550	XP_006352640.1	myb-related protein Zm1-like	0	0.0869447	0	0	0	0
gene15497	rna20866	protein_coding	102588593	LOC102588593	XP_006352585.1	uncharacterized LOC102588593	0.419226	0.41454	0.409329	1.39636	0.0843636	0
gene15496	rna20865	protein_coding	102588913	LOC102588913	XP_006352586.1	nuclear cap-binding protein subunit 1	116.736	111.335	80.5466	148.701	78.4794	84.2445
gene15491	rna20858,rna20859,rna20860	protein_coding	102577454	LOC102577454	NP_001274904.1,XP_006352581.1,XP_006352582.1	putative arginine/serine-rich protein	87.7319	86.6211	71.2554	116.266	91.6628	113.269
gene15490	rna20856,rna20857,rna20855	protein_coding	102587070	LOC102587070	NP_001275299.1,XP_015166430.1,XP_015166431.1	BTB/POZ domain-containing protein At1g04390-like	4.19977	2.96916	2.78464	7.22848	3.62394	3.31068
gene15493	rna20862	protein_coding	102587939	LOC102587939	XP_006352583.1	ubiquitin-NEDD8-like protein RUB2	90.6166	208.547	85.8255	127.667	155.183	188.772
gene15492	rna20861	protein_coding	102579228	LOC102579228	XP_015166474.1	uncharacterized protein At4g15545-like	1.00052	1.34811	1.02199	2.09294	1.9673	2.15423
gene14728	rna19852,rna19851	protein_coding	102583869	LOC102583869	XP_006351870.1,XP_015166165.1	prohibitin-3, mitochondrial-like	16.8272	16.5736	14.3227	15.6345	10.2243	13.3398
gene14724	gene14724	pseudogene	102600165	LOC102600165			0.450874	2.76451	0.264108	1.41355	0.635145	0.998338
gene14725	rna19845	protein_coding	107061427	LOC107061427	XP_015166153.1	zinc finger BED domain-containing protein RICESLEEPER 2-like	0	0.0368987	0	0	0	0
gene14726	rna19849,rna19848,rna19847,rna19846	protein_coding	102583093	LOC102583093	XP_006351867.1,XP_006351868.1,XP_006351869.1,XP_015166163.1	protein PIR	17.369	8.19935	15.6951	8.02896	5.11507	5.93797
gene14727	rna19850	protein_coding	102600825	LOC102600825	XP_015166164.1	uncharacterized protein At1g04910-like	0.0321843	0.254347	0	0.157541	0.35613	0.129799
gene14720	rna19841	protein_coding	102598395	LOC102598395	XP_006351835.1	uncharacterized LOC102598395	8.14931	6.59529	5.59532	10.6412	8.31755	8.20978
gene14721	rna19842	protein_coding	102598739	LOC102598739	XP_006351836.1	kinetochore protein NDC80 homolog	42.2961	39.9807	38.5732	34.395	18.6406	19.5847
gene14722	rna19843	protein_coding	102599072	LOC102599072	XP_015166150.1	pinin	127.919	187.255	111.503	233.817	102.786	108.019
gene25592	rna34261	protein_coding	102605144	LOC102605144	XP_006361691.1	uncharacterized protein ycf45	0.409965	1.02291	0.442903	0.506903	0.282154	0.21762
gene25591	rna34260	protein_coding	102604809	LOC102604809	XP_006361690.1	cysteine proteinase 15A	1.01246	1.31652	0.676739	1.82637	2.30518	2.46983
gene25590	rna34259,rna34258	protein_coding	102604477	LOC102604477	XP_006361689.1,XP_015170911.1	uncharacterized LOC102604477	5.36802	18.1267	5.1358	9.37794	9.3457	11.5151
gene25597	rna34266	protein_coding	102605820	LOC102605820	XP_006361693.1	protein NUCLEAR FUSION DEFECTIVE 4-like	0.0339992	0.134349	0	0	0	0
gene25596	rna34264,rna34265	protein_coding	102605479	LOC102605479	XP_006361692.1,XP_015170913.1	glycine-rich RNA-binding protein RZ1C	16.6983	23.0029	14.3007	25.5373	12.427	13.8273
gene25599	rna34268	protein_coding	102606156	LOC102606156	XP_006361694.1	protein RNA-directed DNA methylation 3	11.5216	11.9341	13.7891	35.9308	7.91702	7.94078
gene28660	rna38270	protein_coding	102586911	LOC102586911	XP_006364406.1	uncharacterized LOC102586911	1.24781	1.21741	0.617257	2.92825	1.5878	1.0616
gene15239	rna20520,rna20521	protein_coding	102600600	LOC102600600	XP_006352451.1,XP_015166381.1	uncharacterized LOC102600600	11.4009	31.3375	8.64527	10.7363	7.45867	5.0346
gene15238	rna20519	protein_coding	102587615	LOC102587615	XP_006352328.2	pentatricopeptide repeat-containing protein At4g16390, chloroplastic	1.54209	0.561182	1.5865	1.08585	1.06135	2.0734
gene15231	rna20512	protein_coding	102585617	LOC102585617	XP_006352322.1	thioredoxin domain-containing protein 9 homolog	33.0223	79.8405	28.0087	40.837	27.1785	34.8125
gene15230	rna20511,rna20510	protein_coding	102585278	LOC102585278	XP_006352321.1,XP_015166380.1	regulation of nuclear pre-mRNA domain-containing protein 1B-like	40.3082	31.9944	34.6135	36.0099	22.5516	24.7355
gene15233	rna20514	protein_coding	102585953	LOC102585953	XP_006352323.1	SNF1-related protein kinase regulatory subunit beta-2	5.46558	5.45376	5.23573	12.2633	10.3565	13.4738
gene15232	rna20513	protein_coding	102600271	LOC102600271	XP_006352450.1	trihelix transcription factor GT-2	16.6807	7.41915	17.1326	9.28912	8.18683	10.2864
gene15235	rna20516	protein_coding	102586618	LOC102586618	XP_006352325.1	oligopeptide transporter 3	12.9238	6.89294	9.41184	13.8266	19.6548	21.0538
gene15237	rna20518	protein_coding	102587296	LOC102587296	XP_006352327.1	pollen-specific leucine-rich repeat extensin-like protein 2	38.9224	29.3826	29.0244	28.5436	24.786	23.9521
gene15236	rna20517	protein_coding	102586960	LOC102586960	XP_006352326.2	uncharacterized LOC102586960	0.173195	1.71269	0.0845492	0.50903	0.348537	0.435836
gene11806	rna15955	protein_coding	102593251	LOC102593251	XP_006349166.1	nifU-like protein 1, chloroplastic	10.197	9.76	11.2312	14.1448	13.379	16.2608
gene11807	rna15957,rna15956,rna15959,rna15958	protein_coding	102593578	LOC102593578	XP_006349167.1,XP_006349168.1,XP_006349169.1,XP_015164977.1	uncharacterized LOC102593578	28.1501	14.6793	22.9972	35.1185	18.2507	21.681
gene11804	rna15953	protein_coding	102592578	LOC102592578	XP_006349164.1	gibberellin 2-beta-dioxygenase 2-like	0	1.57631	0	0	0.0553325	0.055415
gene11805	rna15954	protein_coding	102592914	LOC102592914	XP_006349165.1	SWR1-complex protein 4	7.18198	6.20774	4.99189	12.577	7.7851	8.80212
gene11803	rna15952,rna15951	protein_coding	102592234	LOC102592234	XP_006349163.1,XP_015164976.1	50S ribosomal protein HLP, mitochondrial-like	7.34765	13.2851	6.11258	17.9576	9.23055	13.2601
gene11800	rna15948	protein_coding	102592915	LOC102592915	XP_006349250.2	GDSL esterase/lipase LIP-4-like	0	1.59977	0	0.117419	0.301557	0.785081
gene11801	rna15949	protein_coding	102591561	LOC102591561	XP_006349161.1	galactinol synthase 1	0	0.213522	0.211067	0.10579	0.869454	1.03405
gene11808	rna15960,rna15961	protein_coding	102594336	LOC102594336	XP_006349170.1,XP_015164978.1	long chain acyl-CoA synthetase 1	0	0.311388	0.028004	0.168327	0.0576516	0.0866893
gene11809	rna15962	protein_coding	102594667	LOC102594667	XP_006349171.1	probable pre-mRNA-splicing factor ATP-dependent RNA helicase	213.918	122.605	157.334	142.618	122.66	129.612
gene30498	rna40690	protein_coding	102578523	LOC102578523	XP_006366041.1	glucose-6-phosphate/phosphate translocator 1, chloroplastic	190.389	78.8659	70.0338	114.338	121.195	126.583
gene30499	rna40691	protein_coding	102578868	LOC102578868	XP_006366042.1	tryptophan synthase beta chain 1-like	0.493524	0.83491	0.679465	1.6474	1.39918	1.967
gene6759	rna9142	protein_coding	107060037	LOC107060037	XP_015162830.1	uncharacterized LOC107060037	0.144036	0	0.140665	0.917042	0	0
gene6754	rna9133	protein_coding	102605835	LOC102605835	XP_006344374.1	putative leucine-rich repeat-containing protein DDB_G0290503	0.268768	0.241331	0.429865	0.263096	0.393242	0.320329
gene6757	rna9140,rna9137,rna9136,rna9139,rna9138	protein_coding	107060045	LOC107060045	XP_015162838.1,XP_015162839.1,XP_015162840.1	uncharacterized LOC107060045	0.143221	0.21238	0.13987	0.958011	0.324221	0.072112
gene6756	rna9135	protein_coding	102580364	LOC102580364	XP_015162829.1	endoplasmic reticulum oxidoreductin-1-like	0	0	0	0	0.0525905	0.0526739
gene6751	rna9129	protein_coding	102601458	LOC102601458	XP_006344368.1	probable LRR receptor-like serine/threonine-protein kinase At1g06840	2.42105	3.53722	2.15139	10.3606	4.52842	4.52056
gene6753	rna9131,rna9132	protein_coding	102601792	LOC102601792	XP_006344369.1,XP_006344370.1	uncharacterized LOC102601792	14.5594	23.4221	11.0174	61.6362	18.8798	16.4074
gene30492	rna40683,rna40684	protein_coding	102605290	LOC102605290	XP_006366036.1,XP_006366037.1	GTPase-activating protein GYP7-like	0.694983	1.37306	0.555704	2.22669	1.30288	1.36959
gene300	rna393	protein_coding	102603210	LOC102603210	XP_006338188.1	NADH-ubiquinone oxidoreductase chain 2	4.93654	8.82764	6.59335	5.0487	5.62417	7.52979
gene303	rna396	lncRNA	107059380	LOC107059380		uncharacterized LOC107059380	0	0.0498073	0	0	0.050706	0
gene302	rna395	protein_coding	102603548	LOC102603548	XP_006338189.1	probable polyamine oxidase 5	0	0.259226	0.0320555	0.0321125	0.0659923	0.132284
gene305	rna398	protein_coding	102583009	LOC102583009	XP_006338204.1	cysteine-rich receptor-like protein kinase 42	0	0.0299212	0	0	0	0.0916253
gene307	rna405,rna404	protein_coding	102603886	LOC102603886	XP_006338190.1,XP_015161460.1	pollen-specific protein SF21-like	0.278064	0.457933	0.387562	0.384778	0.0932441	0.280282
gene306	rna401,rna400,rna403,rna402,rna399	protein_coding	102583660	LOC102583660	XP_006338205.2,XP_015161435.1,XP_015161454.1	K(+) efflux antiporter 6-like	2.874	6.05556	1.94408	12.5082	5.90848	5.57577
gene2276	rna3102	protein_coding	102592059	LOC102592059	XP_006340074.1	importin-5-like	154.99	156.641	126.874	148.933	118.863	120.653
gene2277	rna3104,rna3103	protein_coding	102592389	LOC102592389	XP_006340075.1,XP_006340076.1	mitochondrial amidoxime-reducing component 1-like	16.4571	41.0194	13.7142	43.2829	22.7009	21.9332
gene2270	rna3096	protein_coding	102591171	LOC102591171	XP_006340072.1	probable E3 ubiquitin-protein ligase ARI7	21.954	5.0893	18.0306	14.6163	14.0471	16.4428
gene2271	rna3097	protein_coding	107063140	LOC107063140	XP_015170088.1	uncharacterized mitochondrial protein AtMg00860-like	0	0	0.370833	0	0	0
gene2278	rna3105	lncRNA	107063178	LOC107063178		uncharacterized LOC107063178	0	0.307235	0.302584	0	0.156155	0
gene17409	rna23470	protein_coding	107061865	LOC107061865	XP_015167281.1	uncharacterized LOC107061865	0	0.0355755	0.0351896	0.793254	0.0362249	0
gene17404	rna23461	protein_coding	107061863	LOC107061863	XP_015167279.1	uncharacterized LOC107061863	0.102773	0.655799	0	0.93689	0.109542	0.0364068
gene17405	rna23466,rna23464,rna23465,rna23462,rna23463	lncRNA	102586970	LOC102586970		uncharacterized LOC102586970	0.24718	0.685493	0.240637	0.242538	0.48846	0.247628
gene17406	rna23467	lncRNA	107061870	LOC107061870		uncharacterized LOC107061870	0	0	0	4.33567	0	0
gene17401	rna23454	lncRNA	102584303	LOC102584303		uncharacterized LOC102584303	0.602797	1.69259	0.391571	4.43517	5.25942	6.04673
gene17402	rna23459,rna23458,rna23457,rna23456,rna23455	protein_coding	102585067	LOC102585067	XP_015167278.1	uncharacterized LOC102585067	0.61649	2.15277	0.570749	3.73198	0.551767	0.695024
gene17403	rna23460	lncRNA	102586627	LOC102586627		uncharacterized LOC102586627	1.53925	12.281	1.45507	30.9885	7.88827	0
gene29127	rna38898,rna38897	protein_coding	102600667	LOC102600667	XP_006364835.1,XP_015159617.1	trafficking protein particle complex subunit 11	9.30542	4.44389	8.09673	9.01479	7.05243	6.71092
gene3587	rna4903	protein_coding	102586006	LOC102586006	XP_006341334.1	protein ROOT PRIMORDIUM DEFECTIVE 1	0.728457	0.479761	0.576276	1.18863	0.628106	0.839322
gene3586	rna4902,rna4901,rna4900	protein_coding	102585434	LOC102585434	XP_006341332.1,XP_006341333.1,XP_015161607.1	protein BONZAI 3	1.80494	1.91513	0.816605	1.40709	0.907831	1.21317
gene3584	rna4898	protein_coding	102585106	LOC102585106	XP_006341331.1	uncharacterized protein At1g04910-like	0.391154	0.891661	0.235248	0.883677	3.26885	2.73049
gene3581	rna4895,rna4894	protein_coding	102584794	LOC102584794	XP_006341330.1	histone acetyltransferase GCN5	5.93901	8.55094	4.29812	10.3399	7.62101	6.0413
gene3580	rna4893,rna4892	protein_coding	102584466	LOC102584466	XP_006341329.1,XP_015161606.1	uncharacterized LOC102584466	0.0332064	0.393731	0.09737	0.162578	0.334109	0.602768
gene3589	rna4905	protein_coding	102586346	LOC102586346	XP_006341335.1	ribose-phosphate pyrophosphokinase 1-like	11.9618	18.8659	10.0689	23.6956	18.6984	20.7723
gene3588	rna4904	protein_coding	102591179	LOC102591179	XP_006341341.1	putative ABC transporter C family member 15	0	0	0	0.00480787	0	0.00495527
gene21800	rna29297	protein_coding	102579144	LOC102579144	XP_006358206.1	uncharacterized LOC102579144	0.991922	2.4078	0.352145	1.14851	0.36294	0.272274
gene29121	rna38884,rna38885	protein_coding	102598037	LOC102598037	XP_006364827.1,XP_006364828.1	protein transport protein Sec24-like At3g07100	22.0736	13.6247	16.1188	30.6312	16.9239	18.7703
gene1567	rna2091	protein_coding	102601428	LOC102601428	XP_006339414.1	ribonucleoside-diphosphate reductase small chain A	0.643952	0.58739	0.435548	1.35814	0.548162	1.29784
gene1566	rna2090	protein_coding	102601086	LOC102601086	XP_006339413.1	mediator of RNA polymerase II transcription subunit 33A	0.597243	0.825711	0.52546	1.19836	0.810999	0.753104
gene1565	rna2089	protein_coding	102600730	LOC102600730	XP_006339412.1	pentatricopeptide repeat-containing protein At5g19020, mitochondrial	2.2727	0.768025	1.63663	1.55157	1.95528	2.2916
gene1564	rna2088	protein_coding	102600405	LOC102600405	XP_006339411.1	uncharacterized protein At5g19025-like	3.69559	4.05913	3.74299	5.96574	3.64932	4.61798
gene1563	rna2087	protein_coding	102600078	LOC102600078	XP_006339410.1	hydroxymethylglutaryl-CoA lyase, mitochondrial-like	8.64616	7.22214	7.75996	17.9474	9.29497	8.45428
gene1562	rna2086	protein_coding	102599740	LOC102599740	XP_006339409.1	DUF21 domain-containing protein At4g14240-like	2.85045	6.48306	2.1378	6.1653	5.26799	5.6809
gene1561	rna2085	protein_coding	102599418	LOC102599418	XP_006339408.1	adenylate isopentenyltransferase 5, chloroplastic	1.90083	0.816551	1.89771	2.79168	2.36946	2.8323
gene1560	rna2084	protein_coding	102599096	LOC102599096	XP_006339407.1	UPF0613 protein PB24D3.06c	3.38391	6.68814	2.94984	10.9097	4.92318	6.29492
gene2184	rna2955	protein_coding	102593622	LOC102593622	XP_006340009.1	uncharacterized LOC102593622	2.65124	6.25621	2.37856	5.93436	4.57244	4.96101
gene2185	rna2956	protein_coding	102593943	LOC102593943	XP_006340010.1	uncharacterized LOC102593943	0	0.20461	0	0.152063	0.312446	0.834527
gene2186	rna2957	protein_coding	102594276	LOC102594276	XP_006340011.1	heat stress transcription factor A-8	9.10399	7.18746	9.72008	6.84667	8.73379	10.4991
gene2187	rna2958,rna2959	protein_coding	102594615	LOC102594615	XP_006340012.1,XP_006340013.1	ethylene-responsive transcription factor-like protein At4g13040	1.29885	3.84104	1.68462	10.2081	4.12056	3.25447
gene2182	rna2953	protein_coding	102592961	LOC102592961	XP_006340007.1	GPI transamidase component PIG-S	6.48916	8.33012	5.08524	15.018	8.9642	8.89502
gene1568	rna2092	protein_coding	102601759	LOC102601759	XP_006339415.1	endo-1,3;1,4-beta-D-glucanase-like	7.51584	13.866	4.84237	9.03208	6.86045	6.47517
gene3635	rna4986	protein_coding	107059568	LOC107059568	XP_015161735.1	uncharacterized LOC107059568	0	0.628959	0	0.498368	0.255842	0.127788
gene3634	rna4985	protein_coding	102604676	LOC102604676	XP_006341378.1	F-box/LRR-repeat protein 7-like	3.67143	1.49147	3.4202	6.11385	6.52362	6.08838
gene3637	rna4988	protein_coding	102592638	LOC102592638	XP_015161750.1	ethylene-responsive transcription factor ERF084	0.294629	0.499436	0.69863	0	0	0
gene3636	rna4987	protein_coding	102605020	LOC102605020	XP_006341379.1	uncharacterized LOC102605020	8.4163	10.7452	6.53685	11.7738	7.46785	8.42783
gene3631	rna4981,rna4980	protein_coding	102603232	LOC102603232	XP_006341373.1,XP_015161649.1	ribonuclease 3-like protein 1	0.178569	1.69471	0.348674	2.27432	0.359355	0.549434
gene3630	rna4979	protein_coding	102603570	LOC102603570	XP_006341374.1	LOW QUALITY PROTEIN: plasma membrane ATPase 4	0.0204746	0	0	0.0801657	0	0.0413014
gene3633	rna4984	protein_coding	107059567	LOC107059567	XP_015161734.1	leucine-rich repeat extensin-like protein 3	0.13944	0.0459277	0	1.09229	0.093518	0.0936854
gene3632	rna4983,rna4982	protein_coding	102603907	LOC102603907	XP_006341375.1,XP_006341376.1	probable receptor-like protein kinase At1g80640	0.527279	0.260441	0.482708	1.09523	1.09341	1.12828
gene6038	rna8184	protein_coding	102588540	LOC102588540	XP_015162541.1	G-type lectin S-receptor-like serine/threonine-protein kinase At1g67520	0	0.129648	0	0	0	0
gene6039	gene6039	pseudogene	107057708	LOC107057708			0	0.245136	0.0605618	0	0	0.062457
gene6030	rna8176,rna8175	lncRNA	102596074	LOC102596074		uncharacterized LOC102596074	1.24171	1.70886	1.20396	2.48754	0.815588	0.697742
gene6031	rna8177	lncRNA	107059942	LOC107059942		uncharacterized LOC107059942	2.23607	9.32273	1.81641	3.12715	1.05162	1.4641
gene6032	rna8178	protein_coding	102596508	LOC102596508	XP_006343675.1	temperature-induced lipocalin-1	72.5378	345.304	90.6256	173.064	70.1833	74.9298
gene6033	rna8179	protein_coding	102596849	LOC102596849	XP_006343676.1	VAMP-like protein YKT61	39.877	110.865	29.7628	44.9588	48.6927	51.4698
gene6034	rna8180	protein_coding	102597170	LOC102597170	XP_006343677.1	lysosomal Pro-X carboxypeptidase	9.10563	14.138	5.76183	12.5244	17.8405	16.8256
gene6035	rna8181	protein_coding	102597502	LOC102597502	XP_006343678.1	uncharacterized LOC102597502	11.5096	31.5279	9.63117	25.0587	27.2065	32.0847
gene6036	rna8182	protein_coding	102597817	LOC102597817	XP_006343679.2	pentatricopeptide repeat-containing protein At1g09410-like	0.108663	0.0214644	0.0212426	0.0212733	0.0655819	0.197269
gene6037	rna8183	protein_coding	102588203	LOC102588203	XP_015162518.1	receptor-like protein 12	0.0928598	0.045858	0.0907635	0.0227247	0.0700554	0
gene23353	rna31311	protein_coding	107063085	LOC107063085	XP_015169991.1	auxin-induced protein 15A-like	0	0.399695	0.0394713	0.395994	0.244038	0.12209
gene23352	rna31313,rna31312,rna31324,rna31310,rna31317,rna31316,rna31315,rna31314,rna31319,rna31318,rna31321,rna31320,rna31323	lncRNA	102601878	LOC102601878		uncharacterized LOC102601878	1.15804	5.1705	1.04349	13.4753	3.81559	2.54578
gene23351	rna31309	protein_coding	107063078	LOC107063078	XP_015169979.1	uncharacterized RING finger protein P8B7.15c-like	0	0	0	0.0875974	0.0899658	0
gene23350	rna31308	protein_coding	102601542	LOC102601542	XP_006359618.1	auxin-induced protein 15A-like	0	0.179671	0	0	0	0
gene23356	rna31332	protein_coding	102605342	LOC102605342	XP_006359713.1	auxin-responsive protein SAUR21-like	0	0.521041	0	0	0	0
gene23355	rna31326,rna31327,rna31325,rna31328,rna31329,rna31331,rna31330	protein_coding	102602989	LOC102602989	XP_006359619.1,XP_006359623.1,XP_015169983.1,XP_015169984.1,XP_015169985.1,XP_015169986.1,XP_015169987.1	U11/U12 small nuclear ribonucleoprotein 65 kDa protein	4.85734	9.72459	3.71467	18.6465	7.05767	6.42378
gene23354	rna31322	protein_coding	107063084	LOC107063084	XP_015169990.1	auxin-induced protein 15A-like	0	0.256452	0.0950261	0.381153	0.130512	0.0979962
gene7638	rna10398	protein_coding	102580373	LOC102580373	XP_006345257.1	probable polygalacturonase	4.21145	6.62336	3.22665	12.1383	8.13404	8.08433
gene7631	rna10391	protein_coding	102606179	LOC102606179	XP_006345249.1	18.2 kDa class I heat shock protein-like	20.2172	23.35	17.5964	10.8768	8.87885	11.4274
gene7630	rna10390	protein_coding	102605843	LOC102605843	XP_006345248.1	3-oxoacyl-[acyl-carrier-protein] synthase II, chloroplastic-like	0.146747	0.115965	0.0860515	0.747029	0.35428	0.236752
gene7633	rna10393	protein_coding	102578514	LOC102578514	XP_006345251.1	20 kDa chaperonin, chloroplastic-like	51.4482	56.393	38.6643	72.1601	60.8416	75.1556
gene7632	rna10392	protein_coding	102578188	LOC102578188	XP_006345250.1	18.2 kDa class I heat shock protein-like	173.763	235.446	149.706	178.502	144.969	171.893
gene7635	rna10395	protein_coding	102579405	LOC102579405	XP_006345254.1	ethylene-responsive transcription factor ERF017	0.291387	5.61737	19.208	38.7453	2.63856	3.15433
gene7634	rna10394	protein_coding	102578860	LOC102578860	XP_006345252.1	20 kDa chaperonin, chloroplastic-like	5.25066	8.91975	5.05537	11.1556	5.65491	7.52127
gene7637	rna10397	protein_coding	102580049	LOC102580049	XP_006345256.1	protein TIFY 10A	0.0603476	12.5258	0.353683	0.650117	1.76071	1.15507
gene7636	rna10396	protein_coding	102579731	LOC102579731	XP_006345255.1	oligouridylate-binding protein 1-like	185.585	115.257	163.389	126.848	208.724	261.442
gene23358	rna31334	protein_coding	102604460	LOC102604460	XP_006359625.1	auxin-responsive protein SAUR21-like	0.100161	1.28795	0.782151	1.76659	0.302365	0.302336
gene30655	rna40901	protein_coding	102604504	LOC102604504	XP_006366174.1	homeobox-leucine zipper protein ANTHOCYANINLESS 2-like	0	0.0218623	0	0	0	0
gene9575	rna12978	protein_coding	102587582	LOC102587582	XP_006346949.1	DNA (cytosine-5)-methyltransferase DRM2-like	4.74801	8.39581	3.8383	13.4565	7.93074	7.68375
gene9576	rna12979	protein_coding	102588134	LOC102588134	XP_006346951.1	probable DNA-3-methyladenine glycosylase 2	6.6945	6.61478	7.24327	9.15054	5.78547	7.33574
gene9570	rna12972,rna12973	protein_coding	102587045	LOC102587045	XP_006346947.1,XP_006346948.1	ATP-dependent DNA helicase DDM1-like	0	0.151984	0.0250313	0.150629	0.283797	0.412259
gene9573	rna12976	protein_coding	102604842	LOC102604842	XP_006346995.1	GATA transcription factor 19	0	0.256551	0	0	0	0.0870485
gene32058	rna42672,rna42670,rna42671	protein_coding	102599482	LOC102599482	XP_015160855.1,XP_015160856.1,XP_015160857.1	uncharacterized LOC102599482	6.49632	11.2778	5.09898	14.1952	5.96127	5.98942
gene32059	rna42673	protein_coding	102599812	LOC102599812	XP_006367329.1	nucleolin 1	672.331	738.448	670.029	714.383	410.529	481.223
gene32057	rna42669	protein_coding	102598830	LOC102598830	XP_006367326.1	uncharacterized LOC102598830	0.604716	0.199764	0.392813	0.593241	0.20293	0.202196
gene32054	rna42666	protein_coding	107059004	LOC107059004	XP_015160852.1	pentatricopeptide repeat-containing protein At2g36730	0.161077	0.0796334	0	0.394481	0.0810353	0.121625
gene32055	rna42667	protein_coding	102599155	LOC102599155	XP_015160854.1	pentatricopeptide repeat-containing protein At2g34400-like	0.0304652	0.0300941	0	0.0596492	0	0.0767949
gene32050	rna42664	protein_coding	102595537	LOC102595537	XP_006367318.1	chalcone synthase J-like	0	0.0518312	0.0512382	0.308161	0.211059	0.211393
gene5099	rna6944	protein_coding	102589176	LOC102589176	XP_006342820.1	lipoamide acyltransferase component of branched-chain alpha-keto acid dehydrogenase complex, mitochondrial	8.90351	9.76552	9.43681	17.3369	9.9113	9.20777
gene5093	gene5093	pseudogene	102599010	LOC102599010			0	0.0730273	0	0	0	0
gene5092	rna6938	protein_coding	102587551	LOC102587551	XP_006342816.1	probable N-succinyldiaminopimelate aminotransferase DapC	3.09848	2.27016	2.87037	3.55737	6.74495	7.7781
gene5091	rna6937	protein_coding	102587230	LOC102587230	XP_006342815.1	dynein light chain 2, cytoplasmic	22.1033	29.6492	20.789	20.1403	14.7992	22.9886
gene5090	rna6936	protein_coding	102598688	LOC102598688	XP_006342841.1	Fanconi anemia group I protein	0	0	0	0.0132005	0.0135658	0
gene5096	rna6941	protein_coding	102588198	LOC102588198	XP_006342818.1	protein DETOXIFICATION 55	0.0979347	0.0690796	0.0820622	0.438194	0.0140725	0.0987968
gene5095	rna6940	lncRNA	102588533	LOC102588533		uncharacterized LOC102588533	0.744452	1.72289	1.20788	1.21745	0.749604	0.745781
gene5094	rna6939	protein_coding	102587874	LOC102587874	XP_006342817.1	uncharacterized LOC102587874	17.5418	18.603	13.9832	15.4416	16.7977	20.6439
gene22909	rna30724	protein_coding	102590353	LOC102590353	XP_006359211.1	deoxyhypusine hydroxylase-B	30.5674	21.8797	27.0244	31.2051	26.8194	30.5901
gene22908	rna30723	protein_coding	102579154	LOC102579154	XP_006359260.1	cationic amino acid transporter 6, chloroplastic-like	0	0.0196192	0	0	0	0
gene22905	rna30721	protein_coding	102590040	LOC102590040	XP_006359210.1	DNA repair endonuclease UVH1	4.10288	6.52393	3.32867	6.56629	3.44605	3.20708
gene22904	rna30720	protein_coding	102589708	LOC102589708	XP_006359209.1	uncharacterized LOC102589708	31.7597	57.798	28.4102	44.108	31.1971	35.1846
gene22907	gene22907	pseudogene	102578821	LOC102578821			0	0.0205075	0	0	0	0
gene22900	rna30716	protein_coding	102589067	LOC102589067	XP_006359207.1	serine/threonine-protein kinase SAPK3-like	9.19797	7.70469	8.24524	10.0629	12.1897	13.6252
gene22903	rna30719	protein_coding	102578478	LOC102578478	XP_006359259.2	uncharacterized LOC102578478	0.213821	0.847805	0.41659	2.3076	1.93746	2.35847
gene22902	rna30718	protein_coding	102589387	LOC102589387	XP_006359208.2	uncharacterized LOC102589387	0.518828	2.91211	2.19177	1.52653	0.696341	0.6945
gene32401	rna43039	protein_coding	107059097	LOC107059097	XP_015161002.1	protein FAF-like, chloroplastic	0	0.102725	0	0.101792	0.156865	0.157115
gene14528	rna19583	protein_coding	102598068	LOC102598068	XP_006351672.1	TOM1-like protein 2	33.16	21.6688	29.4519	39.7548	35.365	47.8221
gene14526	rna19580	protein_coding	102597228	LOC102597228	XP_006351669.1	rho-N domain-containing protein 1, chloroplastic	5.44456	4.10851	4.1103	5.81606	3.38599	5.33692
gene14527	rna19581,rna19582	protein_coding	102597558	LOC102597558	XP_006351670.1,XP_006351671.1	uncharacterized LOC102597558	20.1868	32.4284	14.9411	25.9409	21.9339	23.4525
gene14524	rna19577	protein_coding	102596568	LOC102596568	XP_006351667.1	protein LIGHT-DEPENDENT SHORT HYPOCOTYLS 3-like	0.744755	3.88181	1.52088	0.132627	2.72474	2.93215
gene14525	rna19579,rna19578	protein_coding	102596908	LOC102596908	XP_006351668.1,XP_015166071.1	U-box domain-containing protein 3	6.25197	3.42522	5.5568	10.7519	9.61957	11.2093
gene14522	rna19575,rna19574	protein_coding	102595894	LOC102595894	XP_006351665.1,XP_015166070.1	H/ACA ribonucleoprotein complex subunit 3-like protein	39.9663	93.6489	31.8256	47.4349	56.028	58.5848
gene14523	rna19576	protein_coding	102596236	LOC102596236	XP_006351666.1	NAC domain-containing protein 21/22-like	0.204868	0.877578	0.13339	0.401316	0.687064	0.550213
gene14520	rna19571,rna19572	protein_coding	102595123	LOC102595123	XP_006351663.1,XP_015166069.1	protein CHROMATIN REMODELING 8	7.67427	5.98466	5.81311	7.96665	6.24707	5.83296
gene14521	rna19573	protein_coding	102595452	LOC102595452	XP_006351664.1	uncharacterized protein At1g03900-like	6.00698	12.2019	8.31694	9.50391	13.2827	17.2865
gene30994	rna41350	protein_coding	102579304	LOC102579304	XP_006366497.1	sister chromatid cohesion 1 protein 3	0	0	0	0.0291099	0.0598233	0.0299828
gene30997	rna41353	protein_coding	102579957	LOC102579957	XP_015160385.1	protein QUIRKY	0	0.0183027	0	0	0.0186415	0.0373864
gene14294	rna19276,rna19275	protein_coding	102580520	LOC102580520	XP_006351459.1,XP_006351460.1	B3 domain-containing protein Os01g0905400-like	14.7863	9.22911	9.13629	17.815	8.80588	10.571
gene14295	rna19278,rna19279,rna19277,rna19284,rna19283,rna19282,rna19281,rna19280	protein_coding	102580196	LOC102580196	XP_006351458.1,XP_015165982.1,XP_015165983.1,XP_015165984.1,XP_015165985.1,XP_015165986.1,XP_015165987.1,XP_015165988.1	nuclear transcription factor Y subunit C-1-like	0.742386	2.10089	0.636632	3.1484	1.04504	1.38294
gene14296	rna19286,rna19285	protein_coding	102581099	LOC102581099	XP_006351461.1	nuclear transcription factor Y subunit C-1-like	0.147227	0.103862	0.0822404	0.185289	0.105782	0.0424258
gene14297	rna19287	protein_coding	102581541	LOC102581541	XP_006351462.1	B3 domain-containing protein REM16-like	0.0560905	0.0923248	0.0182762	0.530726	0.0376133	0.113152
gene14290	gene14290	pseudogene	102584184	LOC102584184			0.22301	0.619544	0.122601	0.77774	0.336494	0.421646
gene14291	gene14291	pseudogene	102584522	LOC102584522			0.260046	1.32717	0.296509	3.11144	0.871953	0.524433
gene14292	rna19272,rna19273	protein_coding	102585164	LOC102585164	XP_006351558.2,XP_015165981.1	cysteine-rich repeat secretory protein 38-like	0	0.0623229	0	0	0	0
gene14293	rna19274	protein_coding	102579322	LOC102579322	XP_006351457.1	RING-H2 finger protein ATL47-like	0	0.25004	0	0	0	0
gene14298	rna19288	protein_coding	102581878	LOC102581878	XP_006351463.1	adenine/guanine permease AZG2	0.293254	0.470789	0.179104	0.430666	0.995631	1.10862
gene14299	rna19289	protein_coding	102582206	LOC102582206	XP_006351464.1	kelch domain-containing protein 4	178.487	212.014	172.772	166.69	46.0908	53.5506
gene23480	rna31493	protein_coding	102597142	LOC102597142	XP_006359768.1	exosome complex exonuclease RRP46 homolog	16.1984	14.0087	13.4376	20.0047	11.9828	13.7986
gene29818	rna39878	protein_coding	102578299	LOC102578299	XP_015159947.1	organic cation/carnitine transporter 3-like	0.232858	0.336678	0.0349641	0.895203	0.468647	0.252259
gene29819	gene29819	pseudogene	102585471	LOC102585471			0.0291459	0	0	0	0	0
gene29816	rna39873,rna39876,rna39874,rna39875	protein_coding	102578626	LOC102578626	XP_006365458.1,XP_015159953.1,XP_015159954.1,XP_015159955.1	E3 ubiquitin-protein ligase RGLG2	7.0847	10.6551	6.17394	23.0036	13.1512	12.6269
gene28283	rna37759	protein_coding	102598463	LOC102598463	XP_006364056.1	probable ascorbate-specific transmembrane electron transporter 1	8.64847	16.4687	9.96929	11.5262	15.6911	13.3498
gene29814	rna39871	protein_coding	102603940	LOC102603940	XP_006365452.1	uncharacterized LOC102603940	1.4918	1.73105	0.760209	2.79512	0.783075	0.8493
gene29815	rna39872	protein_coding	102604280	LOC102604280	XP_006365453.2	uncharacterized protein C24B11.05	0.216547	4.0675	0.704925	0.141405	1.01674	1.23571
gene29812	rna39867	protein_coding	102603035	LOC102603035	XP_006365449.1	uncharacterized protein C9orf78	6.95608	6.77501	5.23135	12.839	7.2497	9.07721
gene29813	rna39870,rna39869,rna39868	protein_coding	102603371	LOC102603371	XP_006365450.1,XP_015159945.1	paladin	5.55407	6.4446	4.97583	15.9184	8.60832	8.28264
gene29810	rna39864,rna39863,rna39862	protein_coding	102601920	LOC102601920	XP_006365446.1,XP_006365447.1,XP_006365448.1	uncharacterized LOC102601920	2.30443	2.01804	2.17312	4.60543	2.6544	2.29517
gene29811	rna39865,rna39866	lncRNA	102602702	LOC102602702		uncharacterized LOC102602702	0.516653	2.2059	0.395006	5.32862	1.12015	0.889932
gene30993	rna41349	protein_coding	102578973	LOC102578973	XP_006366496.1	probable glutathione S-transferase	2.1506	8.6003	1.4605	4.48904	1.69356	2.35249
gene24990	rna33445	protein_coding	102604678	LOC102604678	XP_006361174.1	uncharacterized LOC102604678	22.9085	20.9708	20.7806	20.1122	15.3945	15.4685
gene24991	rna33446	protein_coding	102605022	LOC102605022	XP_006361175.1	glycine cleavage system H protein, mitochondrial-like	0.225672	1.33964	0.440467	1.32698	0.567747	0.794416
gene24992	rna33447	protein_coding	102605357	LOC102605357	XP_006361176.1	NAC domain-containing protein 86-like	0.220708	0.145364	0.179728	0.324126	0.333034	0.333744
gene24993	rna33448	protein_coding	102605699	LOC102605699	XP_006361177.1	uncharacterized LOC102605699	0.114478	0.414699	0.0745761	0.298884	0.0383869	0.0769337
gene20675	rna27736	protein_coding	102586314	LOC102586314	XP_006357143.2	LOW QUALITY PROTEIN: senescence-associated carboxylesterase 101-like	0	0.108732	0.061469	0.061576	0.173995	0.190253
gene20674	rna27734,rna27735	protein_coding	102585975	LOC102585975	XP_006357142.1,XP_015168785.1	senescence-associated carboxylesterase 101-like	0.168969	0.542442	0.275478	0.193151	0.241003	0.170534
gene20677	rna27737	protein_coding	107062546	LOC107062546	XP_015168766.1	senescence-associated carboxylesterase 101-like	0	0.309192	0	0	0.0524605	0.052544
gene20673	gene20673	pseudogene	102605670	LOC102605670			0	0.0940063	0	0.0931278	0	0
gene20679	rna27740	protein_coding	102587520	LOC102587520	XP_006357147.1	RING-H2 finger protein ATL46-like	0.247293	0.244266	0.241692	0.295879	0.469871	0.886638
gene20678	rna27738,rna27739	protein_coding	102586982	LOC102586982	XP_006357145.1,XP_006357146.1	DNA repair protein UVH3	3.36519	2.1619	2.66091	5.1792	1.71982	1.81765
gene30021	rna40116	protein_coding	107058617	LOC107058617	XP_015160014.1	uncharacterized LOC107058617	0	0.188331	0	1.02548	0.382693	0.190728
gene30022	rna40119,rna40118,rna40117	protein_coding	102593337	LOC102593337	XP_006365638.1,XP_006365639.1,XP_015160013.1	elongation factor 1-delta 1-like	280.238	244.945	201.532	317.732	252.416	279.477
gene30024	rna40121	protein_coding	107058615	LOC107058615	XP_015160010.1	uncharacterized LOC107058615	0	0	0.0302218	0	0	0
gene30027	rna40124	protein_coding	107058616	LOC107058616	XP_015160011.1	zinc finger MYM-type protein 1-like	0	0	0	0.00739187	0	0
gene30026	rna40123	protein_coding	102594857	LOC102594857	XP_006365642.1	cytochrome P450 94A1-like	0	0.197186	0	0	0	0.201081
gene30029	rna40126	protein_coding	102595520	LOC102595520	XP_006365644.1	protein trichome birefringence-like 19	1.43778	0.94708	1.70281	0.981182	0.745111	1.31739
gene30028	rna40125	protein_coding	102595198	LOC102595198	XP_006365643.1	protein trichome birefringence-like 19	0.870968	1.85711	0.403091	3.90503	2.58247	2.86435
gene23760	rna31834,rna31835	protein_coding	102579690	LOC102579690	XP_006360030.1,XP_015170134.1	trifunctional UDP-glucose 4,6-dehydratase/UDP-4-keto-6-deoxy-D-glucose 3,5-epimerase/UDP-4-keto-L-rhamnose-reductase RHM1-like	29.2225	23.3511	24.4138	29.1961	34.2949	38.6556
gene22327	rna30041	protein_coding	102594490	LOC102594490	XP_006358715.1	uncharacterized LOC102594490	0	0.334313	0	0.110385	0.113347	0.67972
gene22326	gene22326	pseudogene	102594155	LOC102594155			3.21304	5.23044	1.98458	3.24864	1.24304	1.38899
gene22329	rna30043	protein_coding	102594814	LOC102594814	XP_006358716.1	tubulin beta-2 chain-like	0.981817	1.98234	1.62668	1.2957	1.15947	1.72103
gene22328	rna30042	protein_coding	102598092	LOC102598092	XP_015169564.1	uncharacterized LOC102598092	10.9451	9.23092	10.1362	14.2258	21.5604	21.0287
gene23761	rna31836	protein_coding	107063162	LOC107063162	XP_015170144.1	zinc finger BED domain-containing protein RICESLEEPER 1-like	4.15627	2.90371	3.19534	6.64868	5.07305	4.65144
gene22295	rna30005	protein_coding	102588078	LOC102588078	XP_006358701.1	transcription factor LUX	1.00435	0.96015	1.04485	0.539205	0.521453	0.457315
gene22294	rna30004	protein_coding	102587757	LOC102587757	XP_015169559.1	pumilio homolog 2-like	35.1455	21.7208	31.2141	42.8325	24.6673	28.194
gene22297	rna30007	protein_coding	107062875	LOC107062875	XP_015169545.1	pentatricopeptide repeat-containing protein At1g11290, chloroplastic-like	0.783258	0.136579	0.270095	0.270685	0.648908	0.371473
gene22296	rna30006	protein_coding	102595806	LOC102595806	XP_006358719.2	pentatricopeptide repeat-containing protein At5g59600	0.753653	0.16543	0.518333	0.245927	0.252704	0.112587
gene22291	rna30000,rna30001,rna29999	protein_coding	102586421	LOC102586421	XP_006358695.1,XP_006358696.1,XP_006358697.1	E3 ubiquitin-protein ligase SDIR1-like	1.89108	3.09906	1.46098	4.15197	1.35567	1.41287
gene22290	rna29998	protein_coding	107062874	LOC107062874	XP_015169544.1	uncharacterized LOC107062874	0	0.128112	0	0	0	0
gene22293	rna30003	protein_coding	107062884	LOC107062884	XP_015169556.1	uncharacterized LOC107062884	0.049074	0.14548	0	0	0	0
gene22292	rna30002	protein_coding	102587426	LOC102587426	XP_006358699.1	E3 ubiquitin-protein ligase RING1	11.5912	11.2009	18.4199	32.0938	22.8941	24.0082
gene22298	rna30008	protein_coding	102588617	LOC102588617	XP_006358702.1	protein plastid transcriptionally active 16, chloroplastic	0.192186	0.151899	0.0375596	0.451595	0.270666	1.08491
gene28262	rna37734	protein_coding	107058260	LOC107058260	XP_015159236.1	putative late blight resistance protein homolog R1A-3	0.114358	0.637138	0.222975	0.785089	0.31656	0.66018
gene28263	rna37735	protein_coding	107058259	LOC107058259	XP_015159234.1	putative late blight resistance protein homolog R1A-10	0.532757	5.11811	0.502655	7.51819	2.69814	2.18534
gene23766	rna31845,rna31844	protein_coding	102581685	LOC102581685	XP_006360034.1,XP_006360035.1	uncharacterized LOC102581685	4.58856	3.13796	3.57473	5.81191	3.16341	4.07624
gene28260	rna37732	protein_coding	102594192	LOC102594192	XP_015159233.1	putative late blight resistance protein homolog R1A-10	0.0579729	0.257722	0.124636	0.454056	0.186617	0.488026
gene28261	rna37733	protein_coding	107057763	LOC107057763	XP_015159232.1	putative late blight resistance protein homolog R1B-16	0.028593	0	0.111724	0.0560029	0	0
gene28266	rna37738	protein_coding	102593870	LOC102593870	XP_006364043.1	putative late blight resistance protein homolog R1A-3	0.134381	1.24853	0.425547	2.17522	1.01465	1.36482
gene28267	rna37739	protein_coding	102594752	LOC102594752	XP_006364045.1	sec14 cytosolic factor-like	0.0316354	0.531902	0.216178	0	0	0.0668543
gene10999	rna14854,rna14853	protein_coding	102587821	LOC102587821	XP_006348330.1,XP_015164651.1	B-box zinc finger protein 22	7.37917	6.64382	5.21734	7.10761	6.00722	5.94919
gene10998	rna14852	protein_coding	102587494	LOC102587494	XP_006348329.1	probable receptor-like protein kinase At1g33260	6.76882	4.33006	6.23213	3.01641	4.10308	3.32368
gene28264	rna37736	protein_coding	102604031	LOC102604031	XP_015159235.1	uncharacterized LOC102604031	0.389552	1.97465	0.459487	1.76532	0.636977	0.930966
gene10992	rna14845	protein_coding	102583199	LOC102583199	XP_006348399.1	protein trichome birefringence-like 41	0	0.167285	0	0	0	0.0568447
gene10991	rna14844	protein_coding	102586487	LOC102586487	XP_006348326.1	protein trichome birefringence-like 41	0.193987	0.703079	0.315784	0.189992	0.130112	0.065131
gene10997	rna14851	protein_coding	102583527	LOC102583527	XP_006348400.2	uncharacterized membrane protein sll0875	1.54207	2.60612	2.06194	3.57594	3.79657	4.45863
gene10996	rna14850	protein_coding	102587160	LOC102587160	XP_006348328.1	50S ribosomal protein L13, chloroplastic	62.9905	17.1753	47.985	28.0543	24.4853	33.0104
gene10995	rna14848,rna14849	protein_coding	107060817	LOC107060817	XP_015164649.1,XP_015164650.1	transcription factor bHLH120-like	0.839975	5.20931	0.820202	3.14161	1.91432	2.15285
gene10994	rna14847	protein_coding	102586819	LOC102586819	XP_006348327.1	UDP-glucuronic acid decarboxylase 1-like	3.79464	5.27689	2.67663	7.28392	6.33876	6.72994
gene26639	rna35643	protein_coding	102597701	LOC102597701	XP_015158581.1	probable leucine-rich repeat receptor-like protein kinase At2g33170	0.107028	0.330365	0.248437	0.519495	0.255694	0.296802
gene26638	rna35642	protein_coding	102593754	LOC102593754	XP_006362639.1	LRR receptor-like serine/threonine-protein kinase FLS2	0.268044	0.397122	0.32153	1.2523	1.58099	1.27787
gene26632	rna35625	protein_coding	102591744	LOC102591744	XP_006362635.1	mRNA-decapping enzyme-like protein	5.70749	5.5928	5.48333	9.03508	6.31597	6.61462
gene26631	rna35623,rna35624	protein_coding	102591191	LOC102591191	XP_006362633.1,XP_006362634.1	nicalin-1-like	5.55607	4.81062	3.78964	14.6411	9.23841	8.83106
gene26630	rna35622	protein_coding	102590830	LOC102590830	XP_006362632.1	cytochrome P450 98A2-like	0	0.0211889	0	0	0	0
gene26636	rna35640	protein_coding	107057930	LOC107057930	XP_015158565.1	probable leucine-rich repeat receptor-like protein kinase At1g35710	0	0	0	0	0.0375715	0.0376508
gene26635	rna35638,rna35639,rna35629,rna35628,rna35630,rna35631,rna35632,rna35633,rna35634,rna35635,rna35636,rna35637	protein_coding	102592079	LOC102592079	XP_006362638.2,XP_015158572.1,XP_015158573.1,XP_015158574.1,XP_015158575.1,XP_015158576.1,XP_015158577.1,XP_015158578.1,XP_015158579.1,XP_015158580.1	LRR receptor-like serine/threonine-protein kinase ERL2	1.09896	4.28541	1.04391	2.99516	1.93743	1.71995
gene33590	rna44231	rRNA	4099942				0	0	348.085	300.634	426.731	1049.12
[truncated: 23,550 more rows]
