# Supplementary material for: Comparative transcriptome expression analysis in susceptible and resistant potato (Solanum tuberosum) cultivars to common scab (Streptomyces scabies) revealed immune priming responses in the incompatible interaction
Source: PLoS One. 2020 Jul 16;15(7):e0235018. doi: 10.1371/journal.pone.0235018 (PMC7365407; doi:10.1371/journal.pone.0235018)
Supplement: S3 Table — A total of 501 genes were down-regulated in the susceptible cultivar Green Mountain whereas 563 were up-regulated in the resistant cultivar Hindenburg. (XLSX) [file pone.0235018.s003.xlsx]

## Sheet: Sheet1
Supplementary Table S3. List of the 1,064 genes differentially expressed in potato cultivars Green Mountain and Hindenburg. A total of 501 genes were down-regulated in the susceptible cultivar Green Mountain whereas 563 were up-regulated in the resistant cultivar Hindenburg
Feature_ID	Transcript_ID	Type	Gene_ID	Gene_Symbol	Protein_ID	Description	GreenMount_S/Hindenberg_R.fc
gene16921	rna22783	protein_coding	102577909	LOC102577909	XP_006353928.1	cysteine protease inhibitor 8-like	-3.48175
gene17467	rna23543	protein_coding	102605103	LOC102605103	XP_006354366.1	zinc finger protein 593	3.91553
gene16915	rna22777	protein_coding	102595571	LOC102595571	XP_006353926.1	cysteine protease inhibitor 1	-3.31908
gene23430	rna31421	protein_coding	102601988	LOC102601988	XP_006359705.1	SKP1-like protein 1B	2.46785
gene16920	rna22782	misc_RNA	102596248	LOC102596248		cysteine protease inhibitor 1-like	-3.6756
gene32781	rna43453	protein_coding	102584942	LOC102584942	XP_006367813.1	kirola-like	-7.54315
gene12578	rna16978	protein_coding	102596770	LOC102596770	XP_006349877.1	uncharacterized LOC102596770	4.07641
gene7947	rna10769	protein_coding	102597066	LOC102597066	XP_006345467.1	zinc finger A20 and AN1 domain-containing stress-associated protein 8-like	2.29798
gene13707	rna18480	protein_coding	102589345	LOC102589345	XP_006350838.1	protein EARLY FLOWERING 4-like	2.94581
gene9983	rna13517	protein_coding	102586151	LOC102586151	XP_006347343.1	neurofilament medium polypeptide-like	3.25746
gene19083	rna25619	protein_coding	102598541	LOC102598541	NP_001275169.1	probable linoleate 9S-lipoxygenase 8-like	-4.28601
gene16912	rna22774	protein_coding	102594586	LOC102594586	XP_006353923.1	cysteine protease inhibitor 1-like	-2.98555
gene8365	rna11320,rna11321	protein_coding	102577912	LOC102577912	NP_001275469.1,XP_006345875.1	eukaryotic peptide chain release factor subunit 1-3-like protein	2.14257
gene3285	rna4518	protein_coding	102587980	LOC102587980	XP_006341064.1	ras-related protein RABE1a	2.03807
gene23375	rna31353	protein_coding	102582131	LOC102582131	NP_001275092.1	snakin-2-like	-3.85105
gene25046	rna33514,rna33513	protein_coding	102596059	SAP3	NP_001275387.1,XP_006361216.1	zinc finger A20 and AN1 domain-containing stress-associated protein 8-like	-2.16307
gene28457	rna37992	protein_coding	102599788	LOC102599788	XP_006364214.1	twist-related protein 1	2.45944
gene5984	rna8118	protein_coding	102583169	LOC102583169	XP_006343636.2	UPF0057 membrane protein At4g30660-like	-2.03031
gene2586	rna3513	protein_coding	102580337	LOC102580337	XP_006340326.1	GTPase LSG1-2	3.64252
gene23328	rna31282	protein_coding	102596487	LOC102596487	XP_006359602.1	arginine decarboxylase	-2.84877
gene30245	rna40395	protein_coding	102606186	LOC102606186	XP_006365819.1	protein slowmo homolog	2.14174
gene33443	rna44165	lncRNA	107059461	LOC107059461		uncharacterized LOC107059461	-5.00127
gene28742	rna38398	protein_coding	102584591	LOC102584591	XP_006364479.1	MOB kinase activator-like 1A	2.12627
gene19081	rna25617	protein_coding	102602192	LOC102602192	NP_001275357.1	linoleate 9S-lipoxygenase 2-like	-8.63621
gene21527	rna28904	protein_coding	102599310	LOC102599310	XP_006357940.1	fruit-specific protein-like	-54.4107
gene32499	rna43150	protein_coding	102589222	LOC102589222	XP_006367643.1	uncharacterized LOC102589222	3.7474
gene4423	rna6039	protein_coding	102590479	LOC102590479	XP_006342109.1	uncharacterized LOC102590479	2.13873
gene2416	rna3283	protein_coding	102590935	LOC102590935	XP_006340200.1	protein disulfide isomerase-like 1-4	2.05625
gene15099	rna20341	protein_coding	102577615	LOC102577615	NP_001275351.1	5-lipoxygenase	-3.94666
gene14646	rna19741	protein_coding	102603629	LOC102603629	XP_006351762.1	phospho-2-dehydro-3-deoxyheptonate aldolase 2, chloroplastic-like	3.11027
gene30605	rna40828	protein_coding	102586145	APX	XP_006366125.1	L-ascorbate peroxidase 1, cytosolic	-3.62905
gene7075	rna9609	protein_coding	102606056	LOC102606056	XP_015163014.1	probable U6 snRNA-associated Sm-like protein LSm4	2.10063
gene15606	rna21006	protein_coding	102600938	LOC102600938	XP_006352698.1	tropinone reductase homolog At5g06060-like	2.94058
gene12036	rna16268	protein_coding	102582751	LOC102582751	XP_006349389.1	protein RETICULATA-RELATED 1, chloroplastic-like	2.12485
gene8412	rna11395,rna11394	protein_coding	102577622	DHAR	NP_001275372.1,XP_006345927.1	dehydroascorbate reductase-like protein	-2.20639
gene28530	rna38078	protein_coding	102597513	LOC102597513	XP_006364275.1	protein arginine N-methyltransferase PRMT10	-2.24091
gene19589	rna26287,rna26288	protein_coding	102603089	LOC102603089	XP_006356233.1,XP_006356234.1	proline--tRNA ligase, cytoplasmic-like	2.31564
gene28620	rna38214	protein_coding	102602024	LOC102602024	XP_006364366.1	probable glutathione S-transferase	2.79859
gene19084	rna25620	protein_coding	102602528	LOC102602528	XP_015168007.1	linoleate 9S-lipoxygenase 6-like	-5.11695
gene12546	rna16940	protein_coding	102586828	LOC102586828	XP_006349846.1	cell wall / vacuolar inhibitor of fructosidase 1	2.25836
gene7249	rna9859,rna9858,rna9860	protein_coding	102589418	LOC102589418	XP_015163088.1,XP_015163089.1,XP_015163090.1	grpE protein homolog, mitochondrial-like	-3.41858
gene19118	rna25668	protein_coding	102583107	LOC102583107	XP_006355799.1	glutathione S-transferase	-3.60726
gene22432	rna30145,rna30144,rna30146	protein_coding	102596036	LOC102596036	XP_006358780.1,XP_006358781.1	glycine-rich protein-like	-4.70897
gene26681	rna35691	protein_coding	102605262	LOC102605262	XP_006362670.1	proteinase inhibitor type-2 P303.51	-14.7211
gene14709	rna19826	protein_coding	102595895	LOC102595895	NP_001274933.1	GTP-binding nuclear protein Ran2-like	-2.00717
gene24175	rna32385	misc_RNA	102581147	LOC102581147		uncharacterized WD repeat-containing protein C17D11.16-like	-2.02571
gene10255	rna13854	protein_coding	102589329	LOC102589329	XP_006347599.1	uncharacterized LOC102589329	2.30784
gene17182	rna23145,rna23147,rna23146	protein_coding	102600507	LOC102600507	XP_006354140.1,XP_015167149.1,XP_015167150.1	protein MAK16 homolog	-2.36905
gene28472	rna38009	protein_coding	102579189	LOC102579189	XP_015159306.1	uncharacterized LOC102579189	2.74359
gene28628	rna38226	protein_coding	102605162	LOC102605162	XP_006364376.1	uncharacterized LOC102605162	-2.19227
gene4786	rna6529	protein_coding	102590609	LOC102590609	XP_015162063.1	ubiquitin-fold modifier 1	2.99469
gene16919	rna22781	protein_coding	102595908	LOC102595908	XP_006353927.1	cysteine protease inhibitor 10-like	-2.80599
gene13808	rna18617,rna18616	protein_coding	102604526	LOC102604526	XP_006350956.1,XP_006350957.1	uncharacterized LOC102604526	2.15918
gene15875	rna21392	protein_coding	102582541	LOC102582541	XP_006352963.1	uncharacterized LOC102582541	-2.6451
gene24477	rna32779	protein_coding	102599650	LOC102599650	XP_006360687.1	glutathione S-transferase T1-like	-2.00774
gene27158	rna36275,rna36274	protein_coding	102599997	LOC102599997	XP_006363108.1,XP_006363109.1	uncharacterized LOC102599997	2.53352
gene32780	rna43452	protein_coding	102585263	LOC102585263	XP_006367814.1	kirola-like	4.15751
gene29884	rna39963	protein_coding	102601020	LOC102601020	XP_006365521.1	BURP domain-containing protein 5-like	-2.11518
gene30518	rna40714	protein_coding	102586589	LOC102586589	XP_006366062.1	phosphoenolpyruvate carboxylase 4	-2.24848
gene28807	rna38482	protein_coding	102605500	LOC102605500	XP_006364533.1	probable flavin-containing monooxygenase 1	-3.20863
gene313	rna411	protein_coding	102604550	LOC102604550	XP_006338191.1	vacuolar protein sorting-associated protein 32 homolog 2	2.16933
gene30787	rna41070	protein_coding	102592447	LOC102592447	XP_006366298.1	trans-resveratrol di-O-methyltransferase-like	-3.97078
gene18392	rna24717,rna24716	protein_coding	102604643	LOC102604643	XP_006355187.1,XP_006355188.1	delta-aminolevulinic acid dehydratase, chloroplastic	2.33151
gene9338	rna12674	protein_coding	102595103	LOC102595103	XP_006346760.1	glutamine synthetase cytosolic isozyme 1-1	-2.47649
gene20731	rna27812	protein_coding	102603648	TOM20	NP_001275135.1	mitochondrial import receptor subunit TOM20-like	4.23092
gene21595	rna28988	protein_coding	102593609	LOC102593609	XP_006358006.1	S-formylglutathione hydrolase	-2.70666
gene2647	rna3591,rna3590,rna3592	protein_coding	102597593	LOC102597593	XP_006340375.1,XP_015158669.1,XP_015158673.1	something about silencing protein 10-like	2.14001
gene19132	rna25687	protein_coding	102587843	LOC102587843	XP_006355815.1	bifunctional epoxide hydrolase 2-like	2.43658
gene33446	rna44168	lncRNA	102601825	LOC102601825		uncharacterized LOC102601825	2.12033
gene23408	rna31401	protein_coding	102595050	LOC102595050	XP_006359686.1	ribosomal L1 domain-containing protein 1	2.06337
gene21617	gene21617	pseudogene	102600725	LOC102600725			2.32597
gene4618	rna6299	protein_coding	102593421	LOC102593421	XP_006342337.1	pre-mRNA cleavage factor Im 25 kDa subunit 1	2.21236
gene18796	rna25248,rna25249	protein_coding	102585177	LOC102585177	XP_006355501.1	uncharacterized LOC102585177	4.14742
gene28338	rna37840	protein_coding	102588869	LOC102588869	XP_006364110.1	trans-resveratrol di-O-methyltransferase-like	-3.95228
gene8541	rna11574,rna11573	protein_coding	102596196	LOC102596196	XP_006346086.1,XP_006346087.1	KH domain-containing protein At5g56140	-4.2772
gene23800	rna31898	protein_coding	102590467	LOC102590467	XP_006360062.1	uncharacterized protein At4g28440-like	2.63552
gene31482	rna41975	protein_coding	102589765	LOC102589765	XP_006366884.1	DNA-directed RNA polymerase III subunit rpc6	2.39265
gene16243	rna21863	protein_coding	102591814	LOC102591814	XP_006353292.1	40S ribosomal protein S15a-1-like	2.14416
gene9968	rna13496	protein_coding	107060657	LOC107060657	XP_015164271.1	uncharacterized LOC107060657	-3.10084
gene15289	rna20593,rna20592	protein_coding	102600701	LOC102600701	XP_015166401.1,XP_015166402.1	basic blue protein-like	-5.59101
gene26831	rna35882	protein_coding	102595076	LOC102595076	NP_001274781.1	4-alpha-glucanotransferase, chloroplastic/amyloplastic-like	-2.03839
gene19556	rna26235	protein_coding	102591260	LOC102591260	XP_006356195.1	monothiol glutaredoxin-S15, mitochondrial	2.43052
gene14584	rna19669	protein_coding	102588699	LOC102588699	XP_006351722.1	nicotinamidase 1-like	-2.28613
gene13289	rna17905	protein_coding	102577899	LOC102577899	XP_006350440.1	3-hydroxy-3-methylglutaryl-coenzyme A reductase 2	3.2478
gene29902	rna39982	protein_coding	102580162	AAP2	XP_006365537.1	amino acid permease 3	-2.08002
gene17149	rna23110	lncRNA	107061805	LOC107061805		uncharacterized LOC107061805	2.29832
gene25156	rna33665	protein_coding	102583481	LOC102583481	XP_006361328.1	peptidyl-prolyl cis-trans isomerase CYP59-like	-2.38823
gene21095	rna28315	protein_coding	102587847	LOC102587847	XP_006357544.1	uncharacterized LOC102587847	-5.85638
gene13436	rna18110,rna18111,rna18109	protein_coding	102580516	LOC102580516	XP_006350562.1,XP_015165627.1,XP_015165628.1	glutamate synthase 1 [NADH], chloroplastic	2.54071
gene29699	rna39708	protein_coding	102596870	LOC102596870	XP_006365364.1	probable pinoresinol-lariciresinol reductase 3	2.48495
gene6393	rna8628	protein_coding	102594080	LOC102594080	XP_006344041.2	protein disulfide-isomerase-like	-2.24757
gene18451	rna24800	protein_coding	102592937	LOC102592937	XP_006355236.1	cytoplasmic tRNA 2-thiolation protein 1	2.42753
gene15176	rna20441	protein_coding	102586617	LOC102586617	XP_006352252.1	uncharacterized LOC102586617	-2.1097
gene26134	rna34957	protein_coding	102586013	LOC102586013	XP_006362170.1	CBL-interacting serine/threonine-protein kinase 7-like	2.36225
gene29449	rna39405	protein_coding	102601699	LOC102601699	XP_006365144.1	probable trans-2-enoyl-CoA reductase, mitochondrial	2.04798
gene32286	rna42926	lncRNA	102583850	LOC102583850		uncharacterized LOC102583850	3.19011
gene14138	rna19059	protein_coding	102604754	LOC102604754	XP_006351287.1	peptide chain release factor PrfB3, chloroplastic	2.28294
gene23876	rna32000	protein_coding	102587004	LOC102587004	XP_006360132.1	transmembrane protein 184C-like	-2.24715
gene30751	rna41022	protein_coding	102577578	LOC102577578	NP_001275245.1	hydroxyproline-rich glycopeptide precursor	-2.71035
gene30606	rna40829	protein_coding	102586473	LOC102586473	NP_001275066.1	L-ascorbate peroxidase 1, cytosolic-like	-2.43967
gene28728	rna38376,rna38377	protein_coding	102580372	LOC102580372	XP_006364466.1,XP_006364467.1	50S ribosomal protein L24	2.04555
gene15763	rna21237	protein_coding	102598964	LOC102598964	XP_006352860.1	uncharacterized LOC102598964	2.97156
gene14865	rna20023	protein_coding	102582090	LOC102582090	XP_006352024.1	protein-tyrosine-phosphatase IBR5-like	3.98143
gene1380	rna1854	protein_coding	102589267	LOC102589267	XP_006339178.1	uncharacterized LOC102589267	-3.63289
gene22896	rna30711	lncRNA	107062980	LOC107062980		uncharacterized LOC107062980	2.62387
gene15063	rna20291	protein_coding	102583094	LOC102583094	NP_001275604.1	probable WRKY transcription factor 75-like	2.82342
gene15072	rna20308	protein_coding	102585059	LOC102585059	XP_006352169.1	agamous-like MADS-box protein AGL27	2.77041
gene10503	rna14201	protein_coding	102598275	LOC102598275	XP_015164473.1	uncharacterized LOC102598275	2.01026
gene32611	rna43259	protein_coding	102591452	LOC102591452	XP_006367705.1	calcium-dependent protein kinase 10-like	2.32331
gene17128	rna23083,rna23084	protein_coding	102586069	LOC102586069	XP_006354105.1,XP_006354106.1	protein TIFY 6B-like	-2.18717
gene33425	rna44146	protein_coding	102597314	LOC102597314	XP_006368148.1	geranylgeranyl transferase type-2 subunit beta-like	-4.56159
gene7289	rna9913	protein_coding	102599676	LOC102599676	XP_006344904.1	calcineurin B-like protein 3	2.02728
gene28577	rna38145	protein_coding	102584150	LOC102584150	XP_006364319.1	histone H3.2	-2.13697
gene16660	rna22443	protein_coding	102590543	LOC102590543	XP_006353700.1	isoflavone reductase homolog	-2.70796
gene20024	gene20024	pseudogene	102602531	LOC102602531			2.99571
gene25815	rna34540	protein_coding	102597278	LOC102597278	XP_015170986.1	60S ribosomal protein L34-like	-2.70625
gene25265	rna33800	protein_coding	102591072	LOC102591072	XP_006361431.1	phosphoenolpyruvate carboxylase kinase 2-like	5.33775
gene604	rna840	protein_coding	102592840	LOC102592840	XP_006338476.1	uncharacterized LOC102592840	2.15737
gene3106	rna4279,rna4278,rna4280,rna4277	lncRNA	102603789	LOC102603789		uncharacterized LOC102603789	2.17106
gene26295	rna35158	protein_coding	102589089	LOC102589089	XP_006362331.1	uncharacterized LOC102589089	-2.25168
gene19759	rna26533	protein_coding	102580651	LOC102580651	XP_006356407.1	endoglucanase 25-like	-5.04902
gene29154	rna38933	protein_coding	102578189	LOC102578189	XP_006364850.1	uncharacterized protein At4g22758-like	-2.16353
gene22960	rna30786	protein_coding	102604791	LOC102604791	XP_006359254.1	uncharacterized LOC102604791	2.37229
gene27408	rna36616	protein_coding	102601000	LOC102601000	XP_006363331.1	scarecrow-like protein 8	2.16818
gene3603	rna4918	protein_coding	102594505	LOC102594505	XP_006341345.2	metal transporter Nramp6	-2.30884
gene17775	rna23947,rna23946,rna23948	protein_coding	102590442	LOC102590442	XP_006354652.1,XP_015167446.1,XP_015167447.1	transcription factor IIIB 60 kDa subunit	-2.56767
gene11654	rna15749	protein_coding	102599489	LOC102599489	XP_006349017.1	xyloglucan endotransglucosylase/hydrolase protein 31-like	-5.45851
gene22614	rna30369,rna30368,rna30365,rna30364,rna30367,rna30366,rna30363	protein_coding	102582449	LOC102582449	XP_006358964.1,XP_015169679.1	SOSS complex subunit B homolog	2.05168
gene27210	rna36357	protein_coding	102589628	LOC102589628	XP_006363158.1	uncharacterized LOC102589628	2.01205
gene12008	rna16228	protein_coding	102604742	SKT3	XP_006349369.1	potassium channel AKT2/3	-2.53803
gene20075	rna26928	protein_coding	102587086	LOC102587086	XP_006356633.1	uncharacterized LOC102587086	2.68892
gene4803	rna6553	protein_coding	102595724	LOC102595724	XP_006342506.1	uncharacterized protein C6G9.01c	2.41307
gene756	rna1035	protein_coding	102585311	LOC102585311	XP_006338633.1	surfeit locus protein 2	2.53964
gene7297	rna9928	protein_coding	102601801	LOC102601801	XP_006344909.1	GPI-anchored protein LORELEI	-3.19897
gene25266	rna33801	protein_coding	102577547	LOC102577547	NP_001275162.1	PEP carboxylase kinase	2.88279
gene25940	rna34708,rna34707,rna34706	protein_coding	102581159	LOC102581159	XP_006362006.1,XP_006362007.1,XP_006362008.1	squalene synthase	-2.02002
gene12264	rna16568,rna16567	protein_coding	102580407	LOC102580407	XP_006349589.1,XP_015165116.1	delta(12) oleic acid desaturase FAD2-like	-2.91758
gene2533	rna3441	protein_coding	102588739	LOC102588739	XP_006340272.1	short-chain dehydrogenase/reductase 2b-like	2.85785
gene26742	rna35776	protein_coding	102599886	LOC102599886	XP_006362730.1	molybdopterin biosynthesis protein CNX1	2.16918
gene32075	rna42689	protein_coding	102604056	LOC102604056	XP_006367342.1	cytochrome P450 83B1-like	2.61825
gene21564	rna28950	protein_coding	102582676	LOC102582676	XP_006357977.1	cleavage and polyadenylation specificity factor subunit 3-I	2.00944
gene15423	rna20759	protein_coding	102594461	LOC102594461	XP_006352515.1	proline synthase co-transcribed bacterial homolog protein-like	2.03533
gene19646	rna26379,rna26380,rna26381	protein_coding	102597118	LOC102597118	XP_006356294.1,XP_006356295.1,XP_006356296.1	maltose excess protein 1-like, chloroplastic	-2.74314
gene30485	rna40677	protein_coding	102604719	LOC102604719	XP_006366035.1	mitochondrial import receptor subunit TOM20-like	3.34547
gene23040	rna30903,rna30902,rna30904	protein_coding	102605129	LOC102605129	XP_006359336.1,XP_015169862.1	nuclear transcription factor Y subunit B-1-like	2.0328
gene29303	rna39182,rna39183,rna39184	protein_coding	102580835	LOC102580835	XP_006365010.1,XP_006365011.1,XP_006365012.1	uncharacterized LOC102580835	2.19831
gene5516	rna7528	protein_coding	102602454	LOC102602454	XP_006343242.1	CBS domain-containing protein CBSX5-like	-4.85153
gene26127	rna34948,rna34947,rna34946	protein_coding	107057839	LOC107057839	XP_015158361.1,XP_015158362.1,XP_015158363.1	inactive protein RESTRICTED TEV MOVEMENT 1-like	-5.1186
gene1167	rna1588,rna1589	protein_coding	102595364	LOC102595364	XP_006339029.1,XP_015164947.1	uncharacterized LOC102595364	2.26524
gene15743	rna21208	protein_coding	102592699	LOC102592699	XP_006352842.1	UDP-glucose flavonoid 3-O-glucosyltransferase 7-like	-5.04156
gene8919	rna12114	protein_coding	102579845	LOC102579845	XP_006346462.1	probable carboxylesterase 7	2.31395
gene31320	rna41777	protein_coding	102592794	LOC102592794	XP_006366736.1	short-chain-enoyl-CoA hydratase	-2.03379
gene18259	rna24538	protein_coding	102579886	LOC102579886	XP_006355064.1	1-aminocyclopropane-1-carboxylate oxidase homolog 4-like	3.32828
gene15821	rna21330,rna21331,rna21329	protein_coding	102577815	GAMMA-TMT	NP_001275191.1,XP_006352913.1,XP_015166573.1	gamma-tocopherol methyltransferase	2.50543
gene9297	rna12632	protein_coding	102587374	LOC102587374	XP_015163984.1	54S ribosomal protein L37, mitochondrial-like	10.2624
gene26760	rna35797,rna35796,rna35795	protein_coding	102606272	LOC102606272	XP_006362748.1,XP_006362749.1,XP_015158628.1	ethylene-responsive transcription factor 5-like	2.33596
gene13798	rna18600,rna18598,rna18599	protein_coding	102600927	LOC102600927	XP_006350945.1,XP_006350946.1,XP_015165747.1	GRF1-interacting factor 1-like	2.45274
gene33461	rna44184	protein_coding	102577911	LOC102577911	NP_001275465.1	Kunitz-type protease inhibitor precursor	-28.8879
gene30908	rna41239	protein_coding	102603836	LOC102603836	XP_006366401.1	extradiol ring-cleavage dioxygenase-like	-2.37702
gene21001	rna28192	protein_coding	102581460	LOC102581460	XP_006357446.1	F-box/kelch-repeat protein At1g51550	2.66409
gene19555	rna26234	protein_coding	102590910	LOC102590910	XP_006356194.1	acyl-protein thioesterase 2-like	-4.06312
gene1176	rna1600	protein_coding	102597997	LOC102597997	XP_015165914.1	probable acetyltransferase NATA1-like	2.24205
gene6500	rna8793	protein_coding	102606050	LOC102606050	XP_006344136.1	uncharacterized LOC102606050	-2.33953
gene12710	rna17139	protein_coding	102586284	LOC102586284	XP_006349989.1	chlorophyll a-b binding protein 13, chloroplastic	-3.16995
gene30550	rna40753	protein_coding	102596877	LOC102596877	XP_006366089.1	NAC domain-containing protein 83	2.74915
gene2944	rna4010	protein_coding	102606020	LOC102606020	XP_006340703.1	fructose-bisphosphate aldolase 1, chloroplastic-like	-10.8157
gene25412	rna33976	protein_coding	102581593	LOC102581593	XP_006361560.1	putative ribosome biogenesis GTPase RsgA 1	-2.65903
gene20256	rna27184	protein_coding	102596467	LOC102596467	XP_006356798.1	tubulin alpha chain	-2.48683
gene33408	rna44129	lncRNA	102593807	LOC102593807		uncharacterized LOC102593807	6.33509
gene33421	rna44142	lncRNA	107059450	LOC107059450		uncharacterized LOC107059450	2.41028
gene31945	rna42520	protein_coding	102588570	LOC102588570	XP_006367213.1	polyubiquitin-like	14.34
gene13786	rna18582	protein_coding	102596661	LOC102596661	XP_006350934.1	uncharacterized LOC102596661	3.87421
gene17042	rna22946,rna22945	protein_coding	102603192	LOC102603192	XP_006354002.1,XP_015167093.1	uncharacterized WD repeat-containing protein C2A9.03-like	-3.3248
gene2973	rna4085	protein_coding	102587862	LOC102587862	XP_006340730.1	uncharacterized LOC102587862	2.47817
gene27016	rna36121,rna36122	protein_coding	102578728	LOC102578728	XP_006362983.1,XP_006362984.1	protein TRANSPORT INHIBITOR RESPONSE 1-like	3.24227
gene12836	rna17292,rna17291	protein_coding	102587171	LOC102587171	XP_006350075.1,XP_006350076.1	PHD finger-like domain-containing protein 5B	2.09593
gene4039	rna5531	protein_coding	102596714	LOC102596714	XP_006341778.1	serine-rich adhesin for platelets-like	3.13558
gene13672	rna18441	protein_coding	102606436	LOC102606436	XP_006350803.1	17.6 kDa class I heat shock protein	2.60127
gene5802	rna7909,rna7910	protein_coding	102588319	LOC102588319	XP_006343494.1,XP_006343495.1	serine/threonine-protein kinase Aurora-3-like	2.24825
gene14255	rna19233	protein_coding	102597226	LOC102597226	XP_006351427.1	uncharacterized LOC102597226	6.04339
gene24075	rna32270	protein_coding	102605347	LOC102605347	XP_006360327.1	inosine triphosphate pyrophosphatase	2.15778
gene3231	rna4443	protein_coding	102599760	LOC102599760	XP_006341015.1	suppressor of disruption of TFIIS	-2.11857
gene32084	rna42703	protein_coding	102579962	LOC102579962	XP_006367352.1	homeobox-leucine zipper protein ATHB-12-like	2.88137
gene10754	rna14543,rna14542,rna14541	protein_coding	102593891	LOC102593891	XP_006348108.1,XP_006348109.1,XP_006348110.1	protein DETOXIFICATION 40-like	2.61661
gene5987	rna8121,rna8123,rna8122	protein_coding	102583696	LOC102583696	XP_006343637.1,XP_006343638.2,XP_015162533.1	uncharacterized LOC102583696	2.17411
gene19279	rna25863,rna25864,rna25865	protein_coding	102580650	LOC102580650	XP_006355953.1,XP_006355954.1,XP_006355955.1	protein NRT1/ PTR FAMILY 1.2-like	-3.23114
gene2300	rna3132	protein_coding	102579578	LOC102579578	XP_006340098.1	uncharacterized LOC102579578	2.49895
gene23518	rna31533	protein_coding	102581353	LOC102581353	XP_006359799.1	cytochrome P450 71A1-like	2.9956
gene1335	rna1787	protein_coding	102605902	LOC102605902	XP_006339140.1	glycine-rich RNA-binding protein 3, mitochondrial	2.23717
gene18097	rna24333	protein_coding	102584426	LOC102584426	XP_006354927.1	nucleobase-ascorbate transporter 3	-2.51537
gene20006	rna26825	protein_coding	102595354	LOC102595354	XP_006356575.1	uncharacterized protein At4g06744-like	-3.25773
gene15319	rna20631	protein_coding	102579978	LOC102579978	XP_015166356.1	putative serine/threonine-protein kinase	-2.15525
gene29730	rna39741	protein_coding	102581055	LOC102581055	XP_015159898.1	LRR receptor-like serine/threonine-protein kinase FEI 2	-2.00026
gene19144	rna25702	protein_coding	102591696	LOC102591696	XP_006355827.1	uncharacterized LOC102591696	2.374
gene16203	rna21814	protein_coding	102600829	LOC102600829	XP_006353246.1	LETM1 and EF-hand domain-containing protein 1, mitochondrial	-2.95699
gene31086	rna41463,rna41464	protein_coding	102579421	LOC102579421	XP_006366568.1,XP_006366569.1	nucleolin-like	2.01166
gene20183	rna27088	protein_coding	102597665	LOC102597665	XP_006356742.1	probable LRR receptor-like serine/threonine-protein kinase At1g74360	-2.5829
gene7631	rna10391	protein_coding	102606179	LOC102606179	XP_006345249.1	18.2 kDa class I heat shock protein-like	2.18088
gene18901	rna25385	protein_coding	102590681	LOC102590681	XP_006355596.1	cold-regulated 413 inner membrane protein 2, chloroplastic	-2.06569
gene1203	rna1626	protein_coding	102603659	LOC102603659	XP_006339054.1	glutathione S-transferase L3-like	-6.86681
gene11688	rna15801,rna15800	protein_coding	102583738	LOC102583738	XP_006349056.1,XP_006349057.1	aspartic proteinase-like protein 2	-2.12255
gene22550	rna30282	protein_coding	102580896	LOC102580896	XP_006358876.1	RHOMBOID-like protein 2	-2.16383
gene9042	rna12302	protein_coding	102603154	LOC102603154	XP_006346582.1	probable sulfate transporter 3.4	-3.02037
gene29034	rna38780	protein_coding	102600015	LOC102600015	XP_006364754.1	proteasome subunit alpha type-3	-2.57184
gene23528	rna31543	protein_coding	102583792	LOC102583792	XP_006359804.1	abscisic stress-ripening protein 2	-3.21463
gene3441	rna4729,rna4728	protein_coding	102597797	LOC102597797	XP_006341177.1,XP_015161521.1	AT-hook motif nuclear-localized protein 7-like	2.02045
gene17817	rna24000	protein_coding	102582419	LOC102582419	XP_006354697.1	alanine--glyoxylate aminotransferase 2 homolog 1, mitochondrial	-2.05166
gene17244	rna23237,rna23236,rna23235	protein_coding	102591817	LOC102591817	XP_006354199.1,XP_006354200.1,XP_015167173.1	RNA-binding protein 26-like	-18.4114
gene17873	rna24061,rna24060,rna24059	protein_coding	102599513	LOC102599513	XP_015167502.1,XP_015167503.1,XP_015167504.1	protein decapping 5-like	2.10714
gene3882	rna5339	protein_coding	102600877	LOC102600877	XP_006341626.1	protein ASPARTIC PROTEASE IN GUARD CELL 1-like	-2.11293
gene2390	rna3236	protein_coding	102580336	LOC102580336	XP_006340165.1	BEL1-like homeodomain protein 8	3.38241
gene1286	rna1728	protein_coding	102594375	LOC102594375	XP_006339107.1	cytochrome P450 76A2-like	2.52261
gene7201	rna9795,rna9796	protein_coding	102591987	LOC102591987	XP_006344801.1,XP_015163052.1	WAT1-related protein At1g09380-like	2.55921
gene19898	rna26705	protein_coding	102591822	LOC102591822	XP_006356495.1	kynurenine formamidase-like	-3.59578
gene13978	rna18837,rna18839,rna18838	protein_coding	102579116	LOC102579116	XP_006351123.1,XP_006351124.1,XP_015165839.1	probable complex I intermediate-associated protein 30	2.02521
gene17570	rna23675,rna23674	protein_coding	102581445	LOC102581445	XP_006354463.1,XP_006354464.1	long-chain-alcohol oxidase FAO1	2.1433
gene31366	rna41837,rna41836	protein_coding	102580173	LOC102580173	XP_006366777.2,XP_006366779.1	probable glutathione S-transferase parC	5.53636
gene13988	rna18853	protein_coding	102604753	LOC102604753	XP_006351203.1	uncharacterized LOC102604753	-2.24661
gene31382	rna41857,rna41856	protein_coding	102585371	LOC102585371	XP_006366795.2,XP_015160558.1	probable glycosyltransferase At5g03795	2.28681
gene17213	rna23188	protein_coding	102581658	LOC102581658	XP_006354170.1	protein EMBRYO SAC DEVELOPMENT ARREST 3, chloroplastic	3.75059
gene21661	rna29080,rna29079,rna29078	protein_coding	102588396	LOC102588396	XP_006358074.2,XP_015169269.1,XP_015169270.1	probable LRR receptor-like serine/threonine-protein kinase At1g53430	-2.15567
gene18665	rna25046,rna25045	protein_coding	102603879	LOC102603879	XP_006355394.1,XP_006355395.1	uncharacterized LOC102603879	3.1588
gene14758	rna19895	protein_coding	102591682	LOC102591682	XP_006351895.1	uncharacterized LOC102591682	2.37672
gene33321	rna44045	protein_coding	102602159	LOC102602159	XP_006368097.1	26S protease regulatory subunit 10B homolog A-like	4.59585
gene2411	rna3277	protein_coding	102589274	LOC102589274	XP_006340195.1	uncharacterized LOC102589274	8.36269
gene8741	rna11827,rna11826,rna11830,rna11829,rna11828	protein_coding	102582286	LOC102582286	XP_006346293.1,XP_006346294.1,XP_006346295.1,XP_015163719.1,XP_015163720.1	early endosome antigen 1	-3.02771
gene7476	rna10185,rna10184	protein_coding	102606178	LOC102606178	XP_006345085.1,XP_006345086.1	uncharacterized LOC102606178	2.12028
gene1647	rna2203,rna2200,rna2201	protein_coding	102596694	LOC102596694	XP_006339487.1,XP_006339488.1,XP_015166969.1	uncharacterized LOC102596694	-4.26964
gene1413	rna1890,rna1891	protein_coding	102598093	LOC102598093	XP_006339205.1,XP_006339206.1	NADH--cytochrome b5 reductase 1	-3.12616
gene11574	rna15643,rna15642,rna15641,rna15640,rna15638,rna15639,rna15637	protein_coding	102591128	LOC102591128	XP_006348920.1,XP_006348921.1,XP_006348922.1,XP_006348923.1,XP_006348924.1,XP_015164895.1,XP_015164896.1	F-box/FBD/LRR-repeat protein At1g13570-like	-18.8855
gene3427	rna4714	protein_coding	102595277	LOC102595277	XP_006341170.1	delta(14)-sterol reductase	-2.9356
gene28544	rna38094	protein_coding	102600662	LOC102600662	XP_006364285.1	bark storage protein A-like	-6.6261
gene25327	rna33870	protein_coding	102581260	LOC102581260	XP_006361482.1	transmembrane protein 234 homolog	2.28721
gene24318	rna32585	protein_coding	102600422	LOC102600422	XP_006360540.1	G-type lectin S-receptor-like serine/threonine-protein kinase At1g11300	-2.2136
gene32522	rna43177	protein_coding	102594996	LOC102594996	XP_006367657.1	serine/threonine-protein kinase CDL1	-2.25698
gene25730	rna34439	protein_coding	102577542	LOC102577542	NP_001275149.1	ACC oxidase	2.95264
gene13954	rna18798,rna18799,rna18797	protein_coding	102601949	LOC102601949	XP_015165816.1,XP_015165817.1,XP_015165818.1	protein SENSITIVITY TO RED LIGHT REDUCED 1-like	2.87633
gene28461	rna37997	protein_coding	102601120	LOC102601120	XP_006364218.1	protein LURP-one-related 5	-2.26129
gene23140	rna31044,rna31043,rna31042,rna31041,rna31040	protein_coding	102590357	LOC102590357	XP_006359451.1,XP_006359453.1,XP_006359454.1,XP_006359455.1,XP_015169917.1	uncharacterized LOC102590357	-4.76752
gene30899	rna41216	protein_coding	102600470	LOC102600470	XP_006366390.1	tetraspanin-3-like	-3.21488
gene15258	rna20553,rna20552,rna20555,rna20554	protein_coding	102592472	LOC102592472	XP_006352344.1,XP_006352345.1,XP_015166394.1,XP_015166395.1	ras-related protein RABA5a	2.43972
gene1294	rna1736	protein_coding	102596361	LOC102596361	XP_006339113.1	peroxiredoxin-2E-2, chloroplastic-like	2.27856
gene33410	rna44131	protein_coding	102594560	LOC102594560	XP_006368141.1	kirola-like	27.0878
gene10872	rna14696,rna14695	protein_coding	102582394	LOC102582394	XP_006348229.1,XP_015164617.1	beta-glucosidase 18-like	-3.60148
gene7909	rna10718,rna10719,rna10717,rna10720	protein_coding	102585577	LOC102585577	XP_006345436.1,XP_015163349.1,XP_015163350.1,XP_015163351.1	uncharacterized LOC102585577	3.55345
gene19770	rna26547	protein_coding	102594035	LOC102594035	XP_006356446.1	putative late blight resistance protein homolog R1A-4	-2.13181
gene21346	rna28643	protein_coding	102592157	LOC102592157	XP_006357767.1	uncharacterized protein At4g22758-like	-2.56536
gene12451	rna16829	protein_coding	107061028	LOC107061028	XP_015165202.1	sm-like protein LSM4	3.33904
gene20084	rna26942,rna26941	lncRNA	107062405	LOC107062405		uncharacterized LOC107062405	-24.1339
gene1281	rna1722	protein_coding	102592841	LOC102592841	XP_006339102.1	F-box protein PP2-A15-like	-2.11783
gene21332	rna28623,rna28622	protein_coding	102587194	LOC102587194	XP_006357753.1,XP_006357754.1	uncharacterized LOC102587194	3.25782
gene3257	rna4482	protein_coding	102580129	LOC102580129	XP_006341040.1	RING-H2 finger protein ATL33	2.45915
gene29287	rna39162	protein_coding	102604708	LOC102604708	XP_006364996.1	cold-inducible RNA-binding protein	2.07291
gene27164	rna36281,rna36282	lncRNA	102601567	LOC102601567		uncharacterized LOC102601567	-3.09983
gene28632	rna38234,rna38233	protein_coding	102578402	LOC102578402	XP_006364381.1,XP_015159400.1	tubulin-folding cofactor B	2.79693
gene14754	rna19890,rna19891,rna19889,rna19888	protein_coding	102590216	LOC102590216	XP_006351890.1,XP_006351891.1,XP_006351892.1,XP_015166174.1	aminoacylase-1	4.63198
gene28885	rna38576	protein_coding	102603482	LOC102603482	XP_006364607.2	chitin-binding lectin 1-like	-47.867
gene2657	rna3614	protein_coding	102600085	LOC102600085	XP_006340384.1	something about silencing protein 10-like	2.6853
gene19855	rna26658,rna26656,rna26657,rna26654,rna26655	lncRNA	102579015	LOC102579015		uncharacterized LOC102579015	3.53396
gene23758	rna31832	protein_coding	102578703	LOC102578703	XP_006360027.1	mitogen-activated protein kinase 19-like	-2.63596
gene17975	rna24179	protein_coding	102595020	LOC102595020	XP_006354810.1	serine/threonine-protein kinase AtPK2/AtPK19-like	-2.21723
gene31465	rna41956,rna41957,rna41954,rna41955,rna41952,rna41953	protein_coding	102584164	LOC102584164	XP_006366869.1,XP_015160581.1,XP_015160582.1,XP_015160583.1,XP_015160584.1	serine/threonine protein phosphatase 2A 57 kDa regulatory subunit B' iota	-2.20036
gene29794	rna39845,rna39844,rna39843,rna39842	protein_coding	102598935	LOC102598935	XP_015159936.1,XP_015159937.1,XP_015159938.1,XP_015159939.1	uncharacterized LOC102598935	2.54171
gene12346	rna16664,rna16663	protein_coding	102580626	LOC102580626	XP_006349656.2,XP_015165154.1	uncharacterized LOC102580626	2.95497
gene23770	rna31850,rna31851	protein_coding	102582799	LOC102582799	XP_006360038.1,XP_015170155.1	protein DETOXIFICATION 18-like	-4.56873
gene21496	rna28861,rna28860	protein_coding	102585185	LOC102585185	XP_006357908.1,XP_015169164.1	uncharacterized LOC102585185	2.55248
gene14253	rna19231	protein_coding	102597967	LOC102597967	XP_006351430.1	uncharacterized LOC102597967	4.27235
gene6575	rna8879,rna8882,rna8883,rna8880,rna8881	protein_coding	102591197	LOC102591197	XP_006344174.1,XP_006344175.1,XP_006344176.1,XP_006344177.1,XP_015162770.1	lipid phosphate phosphatase 2-like	2.18013
gene15847	rna21360,rna21359	protein_coding	102594462	LOC102594462	XP_006352931.1,XP_015166612.1	protein AE7	-2.94841
gene8379	rna11338	protein_coding	107060321	LOC107060321	XP_015163563.1	ubiquitin carboxyl-terminal hydrolase 12-like	-2.21958
gene31761	rna42302	protein_coding	102588140	LOC102588140	XP_006367087.1	uncharacterized protein At3g49720-like	-2.17141
gene9167	rna12476	protein_coding	102592110	LOC102592110	XP_006346686.1	probable serine/threonine-protein kinase At1g18390	-3.425
gene28713	rna38361,rna38360,rna38362	protein_coding	102604274	LOC102604274	XP_006364453.1,XP_006364454.1,XP_006364455.2	probable polyamine transporter At1g31830	-2.72141
gene3438	rna4725	protein_coding	102597689	LOC102597689	XP_015161520.1	uncharacterized LOC102597689	2.4565
gene9100	rna12399	protein_coding	102590754	LOC102590754	XP_006346625.1	uncharacterized LOC102590754	2.67693
gene2530	rna3438,rna3436,rna3437	protein_coding	102589715	LOC102589715	XP_015158225.1,XP_015158229.1,XP_015158233.1	short-chain dehydrogenase/reductase 2b-like	4.30644
gene6251	rna8448	protein_coding	102596400	LOC102596400	XP_006343884.1	myosin-11	2.42694
gene21068	rna28281	protein_coding	102580442	LOC102580442	XP_006357524.1	secretory carrier-associated membrane protein 1-like	-2.9291
gene28039	rna37426	protein_coding	107058215	LOC107058215	XP_015159137.1	uncharacterized LOC107058215	2.14606
gene337	rna440	lncRNA	107059582	LOC107059582		uncharacterized LOC107059582	2.50019
gene16134	rna21731	protein_coding	102583640	LOC102583640	XP_006353193.1	protein DETOXIFICATION 27-like	-2.85454
gene9688	rna13138	protein_coding	102602039	LOC102602039	XP_006347071.1	bifunctional epoxide hydrolase 2-like	-4.20511
gene8520	gene8520	pseudogene	102588667	LOC102588667			8.6302
gene6294	rna8509	protein_coding	102582363	LOC102582363	XP_006343929.1	2-C-methyl-D-erythritol 2,4-cyclodiphosphate synthase, chloroplastic	-2.14191
gene12732	rna17168	protein_coding	102592236	LOC102592236	XP_006350008.1	3-hydroxyisobutyryl-CoA hydrolase-like protein 5	-2.03499
gene17087	rna23008	protein_coding	102590016	LOC102590016	XP_006354051.1	F-box/LRR-repeat protein At3g26922-like	-7.83813
gene31806	rna42355	protein_coding	102603276	LOC102603276	XP_006367121.1	defensin J1-2	-4.85553
gene23312	rna31252,rna31251	protein_coding	102586535	LOC102586535	XP_006359581.1,XP_015169967.1	E3 ubiquitin-protein ligase RNF182-like	2.52724
gene132	rna174	protein_coding	102601301	LOC102601301	XP_006338041.1	serine/threonine-protein kinase CTR1	2.40375
gene13302	rna17927	lncRNA	102596331	LOC102596331		uncharacterized LOC102596331	-6.34042
gene4300	rna5878	protein_coding	102580573	LOC102580573	XP_006341994.1	protein WALLS ARE THIN 1	-6.27724
gene31043	rna41406	protein_coding	107058772	LOC107058772	XP_015160394.1	F-box protein CPR30-like	2.07524
gene24562	rna32891	protein_coding	102602108	LOC102602108	XP_006360776.1	uncharacterized LOC102602108	2.82371
gene33056	gene33056	pseudogene	102599058	LOC102599058			4.62602
gene6278	rna8488	protein_coding	102606049	LOC102606049	XP_006343914.1	fidgetin-like protein 1	2.88583
gene6677	rna9012,rna9011	protein_coding	102591523	LOC102591523	XP_006344264.1	NAC transcription factor 29-like	2.63235
gene14268	rna19248,rna19247,rna19246	protein_coding	102600265	LOC102600265	XP_006351437.1,XP_015165976.1,XP_015165977.1	autophagy-related protein 16-like	2.06916
gene33179	gene33179	pseudogene	102597741	LOC102597741			3.12452
gene16215	rna21832	protein_coding	102605655	LOC102605655	XP_006353261.1	chromatin assembly factor 1 subunit FAS1	2.85086
gene2552	rna3468	protein_coding	102598892	LOC102598892	XP_015158355.1	indole-3-acetaldehyde oxidase-like	-6.10241
gene2576	rna3500	protein_coding	102605007	LOC102605007	XP_006340314.1	protein STRICTOSIDINE SYNTHASE-LIKE 3-like	2.55426
gene18264	rna24543	protein_coding	102582216	LOC102582216	XP_015167656.1	cytochrome P450 82C4-like	2.538
gene8724	rna11802	protein_coding	102602479	LOC102602479	XP_006346269.1	trans-resveratrol di-O-methyltransferase-like	6.96782
gene12017	rna16238	protein_coding	102600491	LOC102600491	XP_006349431.1	12S seed storage protein CRD-like	-16.5393
gene2807	rna3829,rna3828,rna3827	protein_coding	102583905	LOC102583905	XP_006340555.1,XP_015159521.1,XP_015159530.1	uncharacterized LOC102583905	2.3091
gene30406	rna40571	protein_coding	102603610	LOC102603610	XP_006365953.1	CASP-like protein 2D1	2.6037
gene26372	rna35265	protein_coding	102590379	LOC102590379	XP_006362409.1	uncharacterized LOC102590379	3.61919
gene12398	rna16746	protein_coding	102597220	LOC102597220	XP_006349709.1	sulfate transporter 3.1	-2.58042
gene28051	rna37469,rna37468	protein_coding	102586568	LOC102586568	XP_015159146.1,XP_015159147.1	bZIP transcription factor 17-like	-3.94432
gene25203	rna33716	protein_coding	102597597	LOC102597597	XP_006361367.1	21 kDa protein-like	-4.92828
gene15320	rna20632	protein_coding	102580421	LOC102580421	XP_006352394.1	uncharacterized LOC102580421	-3.10398
gene7250	rna9861	protein_coding	102589747	LOC102589747	XP_006344872.1	uncharacterized LOC102589747	2.70026
gene25920	rna34673	protein_coding	102601777	LOC102601777	XP_006361983.1	uncharacterized LOC102601777	3.10626
gene32017	rna42616	protein_coding	102583523	LOC102583523	XP_006367282.1	transmembrane protein 97-like	-2.83111
gene20976	rna28157	protein_coding	102602974	LOC102602974	XP_006357430.1	26S protease regulatory subunit 7 homolog A-like	2.8866
gene17441	rna23504	protein_coding	102577684	LOC102577684	NP_001274824.1	adenosine kinase isoform 1T-like protein	-2.75571
gene17786	rna23967	protein_coding	102594353	LOC102594353	XP_006354664.1	trihelix transcription factor ASIL2	5.44895
gene383	rna498,rna499	protein_coding	102604994	LOC102604994	XP_006338258.1,XP_015161898.1	uncharacterized LOC102604994	2.30916
gene14074	rna18975	protein_coding	107061323	LOC107061323	XP_015165874.1	probable protein phosphatase 2C 55	-2.23731
gene6492	rna8785	protein_coding	102604151	LOC102604151	XP_006344131.1	adenylate isopentenyltransferase-like	2.58355
gene6843	rna9256	protein_coding	102600774	LOC102600774	XP_006344440.1	uncharacterized LOC102600774	2.47394
gene21064	rna28273,rna28274	protein_coding	102578246	LOC102578246	XP_006357516.1,XP_015168949.1	protein ULTRAPETALA 1-like	-2.11561
gene33414	rna44135	protein_coding	102595446	LOC102595446	XP_006368143.1	26S protease regulatory subunit 10B homolog A-like	5.73651
gene14455	rna19492	protein_coding	102606101	LOC102606101	XP_006351615.1	UDP-glycosyltransferase 74F2-like	2.13342
gene32548	rna43203	protein_coding	102604294	LOC102604294	XP_015161059.1	probable receptor-like protein kinase At1g67000	-2.80193
gene24209	rna32442	protein_coding	102589607	TRII	NP_001275240.1	tropinone reductase 2-like	-4.98986
gene8920	rna12115	protein_coding	102579519	LOC102579519	XP_006346461.1	2-hydroxyisoflavanone dehydratase-like	2.07418
gene3782	rna5204	protein_coding	102596833	LOC102596833	XP_006341527.1	probable auxin efflux carrier component 1c	-2.08529
gene7241	rna9846	protein_coding	102586910	LOC102586910	XP_006344864.1	polyubiquitin-like	2.24192
gene21669	rna29091,rna29090	protein_coding	102588939	LOC102588939	XP_015169250.1,XP_015169251.1	probable LRR receptor-like serine/threonine-protein kinase At1g07650	-2.374
gene23414	rna31406	protein_coding	102597030	LOC102597030	XP_006359691.1	myb-related protein 308-like	2.48127
gene32490	rna43140	protein_coding	102587590	LOC102587590	XP_006367638.1	21 kDa protein-like	-3.96466
gene15736	rna21202	protein_coding	102589565	LOC102589565	XP_006352837.1	uncharacterized LOC102589565	2.7397
gene1323	rna1777	protein_coding	107061365	LOC107061365	XP_015166002.1	uncharacterized LOC107061365	-2.19185
gene1269	rna1711,rna1710	protein_coding	102590243	LOC102590243	XP_006339094.1,XP_015165180.1	anthocyanidin 3-O-glucosyltransferase 4-like	2.99984
gene20088	rna26946,rna26947	protein_coding	102588389	LOC102588389	XP_015168497.1,XP_015168498.1	BURP domain-containing protein 3-like	-23.9071
gene17067	gene17067	pseudogene	102584646	LOC102584646			2.56828
gene395	rna518	protein_coding	102581228	LOC102581228	XP_006338273.1	protein YeeZ	2.1615
gene23111	rna31002	protein_coding	102605003	LOC102605003	XP_006359412.1	cullin-1-like	-2.1324
gene2303	rna3137,rna3136,rna3138	lncRNA	102580457	LOC102580457		uncharacterized LOC102580457	-4.14151
gene10670	rna14425,rna14426	protein_coding	102594114	LOC102594114	XP_006348025.1,XP_006348026.1	uncharacterized LOC102594114	-2.21079
gene31794	rna42344	protein_coding	102601716	LOC102601716	XP_006367119.1	secoisolariciresinol dehydrogenase-like	-2.59809
gene24509	rna32823	protein_coding	102579813	LOC102579813	XP_006360714.1	uncharacterized LOC102579813	2.36797
gene24100	rna32297,rna32298	protein_coding	102584683	LOC102584683	XP_006360349.1,XP_006360350.1	F-box protein PP2-B1-like	2.03052
gene24280	rna32540	lncRNA	102587008	LOC102587008		uncharacterized LOC102587008	2.2207
gene14677	rna19786	protein_coding	102586172	LOC102586172	XP_006351797.1	chlorophyll a-b binding protein CP24 10B, chloroplastic	-6.12002
gene20082	rna26939	protein_coding	102589371	LOC102589371	XP_006356640.2	BURP domain-containing protein 3-like	-26.4988
gene28934	rna38634	protein_coding	102594648	LOC102594648	XP_015159531.1	LOW QUALITY PROTEIN: PTI1-like tyrosine-protein kinase 1	-4.06983
gene24865	rna33269	protein_coding	102591406	LOC102591406	XP_006361059.1	nudix hydrolase 15, mitochondrial-like	-2.36437
gene19092	rna25630	lncRNA	107062181	LOC107062181		uncharacterized LOC107062181	2.45183
gene20087	rna26945	protein_coding	102588719	LOC102588719	XP_006356638.1	BURP domain-containing protein 3-like	-30.092
gene28737	rna38391,rna38392	protein_coding	102583047	LOC102583047	XP_006364474.1,XP_006364475.1	E3 ubiquitin-protein ligase RING1-like	2.24814
gene17992	rna24214	protein_coding	102581447	LOC102581447	XP_006354840.1	uncharacterized LOC102581447	-4.13869
gene31053	rna41419,rna41418,rna41422,rna41424,rna41425,rna41417,rna41416,rna41415,rna41421,rna41423,rna41420	protein_coding	102597626	LOC102597626	XP_015160397.1,XP_015160398.1,XP_015160399.1,XP_015160400.1,XP_015160401.1,XP_015160403.1	DNA repair protein XRCC2 homolog	-2.99896
gene32626	rna43281,rna43282,rna43283,rna43284	protein_coding	102597214	LOC102597214	XP_006367719.1,XP_015161096.1,XP_015161097.1,XP_015161098.1	putative GTP diphosphokinase RSH1, chloroplastic	2.39884
gene15776	rna21253,rna21255,rna21254	protein_coding	102602178	LOC102602178	XP_006352869.1,XP_006352870.1,XP_006352871.1	uncharacterized LOC102602178	3.02643
gene24257	rna32510,rna32511,rna32509,rna32508,rna32507	lncRNA	107063241	LOC107063241		uncharacterized LOC107063241	-4.3313
gene25255	rna33777	protein_coding	102586882	LOC102586882	XP_006361416.1	RNA-binding protein 42-like	3.22351
gene28817	rna38494	protein_coding	102583507	LOC102583507	XP_006364548.1	transcription factor PIF1-like	2.05736
gene6668	rna9001,rna9002	protein_coding	102588327	LOC102588327	XP_006344254.1,XP_015162793.1	glutamate 5-kinase	-2.66547
gene31673	rna42187,rna42188,rna42189	protein_coding	102586933	LOC102586933	XP_006367011.1,XP_006367012.1,XP_015160681.1	putative serine/threonine-protein kinase	-3.58034
gene30976	rna41332	protein_coding	102601591	LOC102601591	XP_006366483.1	general transcription factor IIH subunit 2-like	2.11642
gene12966	rna17470	protein_coding	102606094	LOC102606094	XP_006350191.1	zinc-metallopeptidase, peroxisomal-like	-3.01374
gene32925	rna43607	lncRNA	107059259	LOC107059259		uncharacterized LOC107059259	-2.60603
gene19856	rna26659	protein_coding	102578679	LOC102578679	XP_006356470.1	serine/threonine-protein phosphatase 6 regulatory ankyrin repeat subunit A-like	3.04755
gene21820	rna29319	protein_coding	102587422	LOC102587422	XP_006358226.1	acid phosphatase 1-like	3.64166
gene11607	rna15687,rna15688	protein_coding	102602725	LOC102602725	XP_006348959.1,XP_015164902.1	callose synthase 7-like	-2.05116
gene29758	rna39784,rna39783	protein_coding	102587901	LOC102587901	XP_006365412.1,XP_015159914.1	protein C2-DOMAIN ABA-RELATED 4-like	2.34547
gene32335	rna42984	protein_coding	102602049	LOC102602049	XP_006367546.1	probable inactive serine/threonine-protein kinase scy1	2.37913
gene15538	rna20912	protein_coding	102598072	LOC102598072	XP_006352613.1	uncharacterized LOC102598072	-2.3804
gene5504	rna7506	protein_coding	102598452	LOC102598452	XP_006343229.1	auxin-repressed 12.5 kDa protein-like	4.39588
gene32677	rna43344	protein_coding	102584281	LOC102584281	XP_006367754.2	rRNA biogenesis protein rrp5	2.59716
gene7246	rna9852,rna9853,rna9854,rna9855	protein_coding	102588212	LOC102588212	XP_006344868.1,XP_006344869.1,XP_015163086.1,XP_015163087.1	uncharacterized LOC102588212	-3.14638
gene2624	rna3557	protein_coding	102590939	LOC102590939	XP_006340355.1	feruloyl CoA ortho-hydroxylase 2-like	3.07047
gene15745	rna21215,rna21214,rna21213,rna21212,rna21211	protein_coding	102593263	LOC102593263	XP_006352843.1,XP_006352844.1,XP_006352845.1,XP_006352846.1,XP_015166585.1	protein LOL1	3.29854
gene20077	rna26930	protein_coding	102587743	LOC102587743	XP_006356635.1	two-on-two hemoglobin-3-like	8.75095
gene33120	rna43837,rna43836	protein_coding	102586383	LOC102586383	XP_006368003.1,XP_015161330.1	plastoglobulin-1, chloroplastic-like	2.32829
gene23670	rna31717	protein_coding	102603333	LOC102603333	XP_006359946.1	cytochrome P450 71D11-like	-4.61488
gene14254	rna19232	protein_coding	107061354	LOC107061354	XP_015165974.1	uncharacterized LOC107061354	5.37473
gene25271	rna33804	protein_coding	107063420	LOC107063420	XP_015170780.1	beta-D-glucosyl crocetin beta-1,6-glucosyltransferase-like	2.9599
gene19575	rna26269	protein_coding	102598306	LOC102598306	XP_006356219.1	SNF1-related protein kinase regulatory subunit gamma-like PV42a	2.887
gene17565	rna23666,rna23667,rna23668	protein_coding	102580093	LOC102580093	XP_006354459.1,XP_015167371.1,XP_015167372.1	translation initiation factor eIF-2B subunit beta-like	2.15796
gene2818	rna3843,rna3844	lncRNA	107058413	LOC107058413		uncharacterized LOC107058413	-3.09032
gene7701	rna10468	protein_coding	102603484	LOC102603484	XP_006345308.1	sugar transporter ERD6-like 5	-2.83356
gene7917	gene7917	pseudogene	102588125	LOC102588125			-3.86121
gene2233	rna3043	protein_coding	102605807	LOC102605807	XP_006340041.1	MACPF domain-containing protein At4g24290-like	-2.10164
gene20212	rna27120	lncRNA	102579342	LOC102579342		uncharacterized LOC102579342	4.91126
gene3716	rna5113	protein_coding	102601889	LOC102601889	XP_006341455.1	uncharacterized LOC102601889	3.04652
gene16682	rna22463	protein_coding	102602853	LOC102602853	XP_006353729.1	anthocyanidin 3-O-glucosyltransferase 2-like	2.03414
gene13547	rna18267	protein_coding	102594673	LOC102594673	XP_006350688.1	phosphoenolpyruvate carboxylase kinase 1-like	2.38226
gene1205	rna1634	protein_coding	102604654	LOC102604654	XP_006339055.1	protein REVEILLE 8-like	2.36059
gene17684	rna23809	protein_coding	107057662	LOC107057662	XP_015167412.1	glutathione transferase GST 23-like	2.74677
gene6499	rna8792	protein_coding	102605716	LOC102605716	XP_006344135.1	uncharacterized LOC102605716	2.16672
gene22163	rna29808	protein_coding	102588731	LOC102588731	XP_006358632.1	protein NRT1/ PTR FAMILY 7.3-like	-2.99845
gene31058	rna41431	lncRNA	102600243	LOC102600243		uncharacterized LOC102600243	-2.12065
gene10281	rna13894,rna13895	protein_coding	102597735	LOC102597735	XP_006347625.1,XP_006347626.1	protein DEK-like	4.63267
gene21798	rna29295,rna29294	protein_coding	107062785	LOC107062785	XP_015169339.1,XP_015169340.1	replication protein A 70 kDa DNA-binding subunit B-like	-4.76181
gene17900	rna24093	protein_coding	102578343	LOC102578343	XP_006354757.1	uncharacterized LOC102578343	-2.02945
gene31239	rna41672	protein_coding	102598377	LOC102598377	XP_015160494.1	probable LRR receptor-like serine/threonine-protein kinase At3g47570	2.28547
gene16251	rna21873	protein_coding	102594131	LOC102594131	XP_006353299.1	tubulin beta-1 chain	-3.00742
gene7912	rna10730,rna10731,rna10729	lncRNA	102584916	LOC102584916		uncharacterized LOC102584916	3.15347
gene24304	rna32570,rna32569	protein_coding	102596704	LOC102596704	XP_006360529.1,XP_015170385.1	universal stress protein A-like protein	-2.02614
gene5086	rna6925	lncRNA	107059768	LOC107059768		uncharacterized LOC107059768	-2.84986
gene23742	rna31811	protein_coding	102603110	LOC102603110	XP_006360016.1	probable glutathione S-transferase	5.04687
gene24182	rna32396	protein_coding	102583471	LOC102583471	XP_006360424.2	WAT1-related protein At3g30340-like	-4.24104
gene19547	rna26226	protein_coding	102588274	LOC102588274	XP_006356186.1	2-oxoglutarate-dependent dioxygenase AOP2-like	-3.38197
gene20977	rna28158	lncRNA	107062597	LOC107062597		uncharacterized LOC107062597	2.7356
gene32696	rna43367	protein_coding	107059184	LOC107059184	XP_015161134.1	chitin-binding lectin 1	-49.9325
gene31538	rna42025	protein_coding	102602936	LOC102602936	XP_015160618.1	trans-resveratrol di-O-methyltransferase-like	2.49927
gene24010	gene24010	pseudogene	102581481	LOC102581481			2.24079
gene32147	rna42771	lncRNA	102599268	LOC102599268		uncharacterized LOC102599268	3.25583
gene5992	rna8128	protein_coding	102585453	LOC102585453	XP_006343643.1	probable purine permease 5	-2.45478
gene21150	rna28395,rna28394	protein_coding	102583444	LOC102583444	XP_015168986.1,XP_015168987.1	protein DETOXIFICATION 29-like	-3.77336
gene21831	rna29335	protein_coding	102590809	LOC102590809	XP_006358237.1	lipoxygenase homology domain-containing protein 1-like	-12.4509
gene32180	rna42802	protein_coding	102583962	LOC102583962	XP_015160896.1	salicylic acid-binding protein 2-like	-2.50868
gene26410	rna35306	protein_coding	102600648	LOC102600648	XP_006362439.1	phospholipase A1-II 1-like	2.63025
gene17701	rna23834	protein_coding	102597332	LOC102597332	XP_006354588.1	probable xyloglucan endotransglucosylase/hydrolase protein 30	2.18998
gene1199	rna1621,rna1620	protein_coding	102603105	LOC102603105	XP_006339052.1,XP_006339053.1	dirigent protein 17-like	2.27313
gene16727	rna22520	protein_coding	102587182	LOC102587182	XP_006353769.1	auxin-responsive protein SAUR72-like	3.43205
gene20011	rna26835	protein_coding	102597983	LOC102597983	XP_006356586.1	ABSCISIC ACID-INSENSITIVE 5-like protein 4	2.05791
gene17657	rna23772	protein_coding	102603640	LOC102603640	XP_006354527.1	beta-D-glucosyl crocetin beta-1,6-glucosyltransferase-like	-3.02973
gene17908	rna24101	protein_coding	107061949	LOC107061949	XP_015167486.1	uncharacterized LOC107061949	2.7487
gene28064	rna37485	protein_coding	102588207	LOC102588207	XP_015159144.1	uncharacterized LOC102588207	-2.22052
gene9499	rna12887	protein_coding	102597624	LOC102597624	XP_006346890.1	uncharacterized protein C594.04c-like	-2.00043
gene31042	rna41405	protein_coding	102594544	LOC102594544	XP_015160393.1	uncharacterized LOC102594544	2.48038
gene19278	rna25862	protein_coding	102579781	LOC102579781	XP_006355951.1	protein NRT1/ PTR FAMILY 1.2-like	-2.00909
gene2355	rna3193,rna3194	protein_coding	102598889	LOC102598889	XP_006340134.1,XP_006340135.1	uncharacterized LOC102598889	2.47729
gene17449	rna23518	protein_coding	102599511	LOC102599511	XP_006354350.1	transcription factor TCP11	2.04505
gene15526	rna20900	protein_coding	102596450	LOC102596450	XP_006352608.1	serine/threonine-protein kinase CDL1-like	2.64557
gene11018	rna14886,rna14887,rna14884,rna14885,rna14883,rna14888	protein_coding	102594333	LOC102594333	XP_006348352.1,XP_006348353.1,XP_006348354.1,XP_015164656.1,XP_015164657.1,XP_015164658.1	60S ribosomal protein L18a-like protein	-2.0454
gene4298	gene4298	pseudogene	102579914	LOC102579914			3.2598
gene21598	rna28992,rna28991	protein_coding	102594603	LOC102594603	XP_006358009.1,XP_015169193.1	50S ribosomal protein L33-like	-2.72027
gene12265	rna16569	lncRNA	102580752	LOC102580752		uncharacterized LOC102580752	-5.70127
gene30805	rna41093	protein_coding	102599261	LOC102599261	XP_006366316.1	7-deoxyloganetin glucosyltransferase-like	2.00178
gene4704	rna6420	protein_coding	102594178	LOC102594178	XP_006342417.1	UDP-glycosyltransferase 74E2-like	2.01405
gene13216	rna17821,rna17823,rna17822	protein_coding	102599602	LOC102599602	XP_006350384.1,XP_006350385.1,XP_006350386.1	gelsolin-related protein of 125 kDa-like	2.88264
gene21659	rna29076	protein_coding	102587751	LOC102587751	XP_006358072.1	uncharacterized LOC102587751	2.40153
gene4866	rna6638	protein_coding	102585780	LOC102585780	XP_006342560.1	uncharacterized LOC102585780	2.74388
gene8870	rna12035,rna12034,rna12036,rna12033	protein_coding	102592894	LOC102592894	XP_006346414.1,XP_006346415.1,XP_015163758.1,XP_015163759.1	B3 domain-containing protein At5g42700-like	2.24916
gene23516	rna31528,rna31529,rna31531,rna31530,rna31527	lncRNA	102580800	LOC102580800		uncharacterized LOC102580800	-3.89432
gene11122	rna15036,rna15037	protein_coding	102580742	LOC102580742	XP_006348475.1,XP_015164722.1	protein CHROMOSOME TRANSMISSION FIDELITY 7-like	-21.9703
gene33067	rna43787	protein_coding	102601941	LOC102601941	XP_006367976.1	calmodulin-2/4-like	-2.88318
gene32198	rna42823	protein_coding	102588023	LOC102588023	XP_006367439.1	protein NETWORKED 4B	2.89796
gene27219	rna36370	lncRNA	102593214	LOC102593214		uncharacterized LOC102593214	2.59693
gene28396	rna37919	protein_coding	102580832	LOC102580832	XP_006364159.1	(-)-germacrene D synthase-like	-2.37639
gene30804	rna41092	protein_coding	102598268	LOC102598268	XP_006366313.1	7-deoxyloganetin glucosyltransferase-like	-47.6436
gene9520	rna12910	protein_coding	102602821	LOC102602821	XP_006346906.1	mannose-6-phosphate isomerase 2-like	2.05744
gene22818	rna30615	protein_coding	102589156	LOC102589156	XP_006359129.1	beta-hexosaminidase 2	2.00023
gene8934	rna12134,rna12135,rna12132,rna12133	lncRNA	102584383	LOC102584383		uncharacterized LOC102584383	-4.81578
gene1035	rna1426	protein_coding	102590241	LOC102590241	XP_006338927.1	secoisolariciresinol dehydrogenase-like	2.39333
gene31106	rna41510	lncRNA	107058793	LOC107058793		uncharacterized LOC107058793	4.25314
gene26497	rna35412	protein_coding	102602678	LOC102602678	XP_006362508.1	F-box protein SKIP19-like	4.89871
gene3205	rna4408	lncRNA	107059403	LOC107059403		uncharacterized LOC107059403	2.6951
gene8266	rna11197,rna11196,rna11195,rna11194,rna11198	protein_coding	102584259	LOC102584259	XP_006345791.1,XP_006345792.1,XP_006345793.1,XP_006345794.1,XP_015163536.1	GATA transcription factor 8-like	-2.27008
gene29246	rna39090,rna39091,rna39092,rna39093,rna39094,rna39095	protein_coding	102586462	LOC102586462	XP_015159702.1,XP_015159703.1,XP_015159704.1,XP_015159705.1,XP_015159706.1	dephospho-CoA kinase-like	2.70161
gene32319	rna42969	protein_coding	102597212	LOC102597212	XP_006367535.1	uncharacterized LOC102597212	-10.5673
gene26530	rna35454,rna35453	protein_coding	107057910	LOC107057910	XP_015158514.1,XP_015158515.1	putative late blight resistance protein homolog R1A-10	-2.07947
gene28	rna33,rna32	protein_coding	102581788	LOC102581788	XP_006337965.1,XP_015164539.1	pentatricopeptide repeat-containing protein At3g06430, chloroplastic-like	4.27056
gene27577	rna36836	protein_coding	102597286	LOC102597286	XP_006363467.1	probable aldo-keto reductase 1	2.04174
gene4929	rna6735	protein_coding	102605362	LOC102605362	XP_006342624.1	protein WEAK CHLOROPLAST MOVEMENT UNDER BLUE LIGHT 1-like	2.15941
gene9837	rna13327	lncRNA	107060623	LOC107060623		uncharacterized LOC107060623	-2.57825
gene17597	rna23706,rna23705	protein_coding	102577563	PT1	NP_001275200.1,XP_006354490.1	inorganic phosphate transporter	7.8624
gene21096	rna28316	protein_coding	102588175	LOC102588175	XP_006357545.1	uncharacterized LOC102588175	-4.59501
gene29734	rna39748,rna39749,rna39750,rna39746,rna39747	protein_coding	102578192	LOC102578192	XP_006365389.1,XP_006365390.1,XP_015159903.1,XP_015159904.1,XP_015159905.1	F-box/FBD/LRR-repeat protein At1g13570-like	-2.05799
gene32644	rna43301	protein_coding	102602053	LOC102602053	XP_015161107.1	tetratricopeptide repeat protein 33-like	2.16833
gene23772	rna31854	protein_coding	102594163	LOC102594163	XP_006360072.1	protein DETOXIFICATION 18-like	-2.16031
gene28305	rna37796	protein_coding	102580595	LOC102580595	XP_006364086.1	uncharacterized LOC102580595	2.82273
gene14321	rna19312	protein_coding	102588483	LOC102588483	XP_006351482.1	4-coumarate--CoA ligase-like 9	-2.59141
gene13246	rna17858	protein_coding	102578324	LOC102578324	XP_015165548.1	serine/threonine-protein kinase Aurora-3-like	3.01832
gene18099	rna24336	protein_coding	102596676	LOC102596676	XP_015167573.1	uncharacterized LOC102596676	-2.4511
gene31362	rna41832	protein_coding	102578527	LOC102578527	XP_006366774.1	serine/threonine-protein kinase WAG1-like	-3.67159
gene9825	rna13310	protein_coding	102592793	LOC102592793	XP_006347206.1	zinc finger protein ZAT5-like	2.50358
gene31097	rna41502	protein_coding	102584608	LOC102584608	XP_006366581.1	uncharacterized protein At2g40430-like	-8.80938
gene22789	rna30570,rna30571,rna30572	protein_coding	102578363	LOC102578363	XP_006359096.1,XP_006359097.1,XP_006359098.1	uncharacterized LOC102578363	2.78204
gene22650	rna30410	protein_coding	102590246	LOC102590246	XP_006358986.1	FAD-dependent urate hydroxylase-like	4.92108
gene13328	rna17966	protein_coding	102577821	ACO2	NP_001275208.1	1-aminocyclopropane-1-carboxylate oxidase	2.51772
gene6106	rna8270	protein_coding	102580700	LOC102580700	XP_015162594.1	60S ribosomal protein L13a-4-like	-5.73545
gene2617	rna3550	protein_coding	102588410	LOC102588410	XP_006340347.1	F-box/kelch-repeat protein At5g26960	3.14701
gene19489	rna26140	protein_coding	102598975	LOC102598975	XP_006356134.1	acid phosphatase 1-like	4.31926
gene28321	rna37815	protein_coding	102584249	LOC102584249	XP_006364096.1	9-divinyl ether synthase-like	-5.5409
gene2813	gene2813	pseudogene	107058404	LOC107058404			-2.15035
gene33542	gene33542	protein_coding	4099874	petB	YP_635669.1	cytochrome b6	-3.26969
gene1320	rna1772	lncRNA	102601646	LOC102601646		uncharacterized LOC102601646	3.58481
gene8571	rna11612,rna11613	protein_coding	102605847	LOC102605847	XP_006346116.1,XP_015163642.1	coiled-coil domain-containing protein 22 homolog	2.27806
gene30652	rna40894,rna40895,rna40896,rna40897,rna40893,rna40898	protein_coding	102602255	LOC102602255	XP_006366166.1,XP_006366167.1,XP_006366169.1,XP_006366170.1,XP_015160249.1,XP_015160250.1	trehalose-phosphate phosphatase A	-2.13048
gene29852	rna39918	protein_coding	102590296	LOC102590296	XP_006365491.1	RING-H2 finger protein ATL65	2.34846
gene26356	rna35229	protein_coding	102581931	LOC102581931	XP_006362380.1	4-hydroxy-tetrahydrodipicolinate synthase, chloroplastic-like	-4.49984
gene8074	rna10936,rna10935	protein_coding	102586464	LOC102586464	XP_006345592.1,XP_015163429.1	F-box protein CPR30-like	2.36541
gene7961	rna10785,rna10784,rna10786	protein_coding	102587254	LOC102587254	XP_006345512.1,XP_015163384.1,XP_015163385.1	vestitone reductase	2.41646
gene27631	rna36910,rna36911,rna36909	lncRNA	102587676	LOC102587676		uncharacterized LOC102587676	2.36358
gene21809	rna29308	lncRNA	102580892	LOC102580892		uncharacterized LOC102580892	2.33042
gene4080	rna5578	protein_coding	102590952	LOC102590952	XP_006341826.1	uncharacterized protein DDB_G0271670-like	2.01907
gene26958	rna36033	protein_coding	102582830	LOC102582830	XP_006362911.1	indole-3-acetic acid-amido synthetase GH3.6-like	2.68295
gene26421	rna35322	protein_coding	102605927	LOC102605927	XP_006362452.1	probable inactive purple acid phosphatase 27	-5.83113
gene5693	rna7759,rna7760	protein_coding	102591976	LOC102591976	XP_006343378.1,XP_006343380.1	transmembrane and coiled-coil domain-containing protein 4-like	-2.31734
gene25495	rna34127,rna34128	protein_coding	102578719	LOC102578719	XP_006361616.1,XP_006361617.1	protein GIGANTEA-like	2.45081
gene22326	gene22326	pseudogene	102594155	LOC102594155			2.02784
gene30884	rna41202,rna41201,rna41198,rna41199,rna41192,rna41193,rna41190,rna41191,rna41196,rna41197,rna41194,rna41195	protein_coding	102597203	LOC102597203	XP_015160338.1,XP_015160339.1,XP_015160340.1,XP_015160341.1	DNA topoisomerase 6 subunit B-like	-4.74529
gene9377	rna12718,rna12716,rna12717	protein_coding	102602706	LOC102602706	XP_006346781.1,XP_006346782.1,XP_015163995.1	scarecrow-like protein 21	2.5328
gene30935	rna41270	protein_coding	102584266	LOC102584266	XP_006366426.1	wall-associated receptor kinase-like 20	2.0035
gene2551	rna3467	protein_coding	107057837	LOC107057837	XP_015158358.1	probable aldehyde oxidase 4	-3.12599
gene22436	rna30150,rna30151	protein_coding	102596594	LOC102596594	XP_015169619.1,XP_015169620.1	glycine-rich cell wall structural protein-like	-98.7239
gene30926	rna41260	protein_coding	102581962	LOC102581962	XP_006366419.1	AT-hook motif nuclear-localized protein 28-like	2.15
gene31172	rna41597,rna41598	protein_coding	102603839	LOC102603839	NP_001274949.1,XP_006366632.1	oxygen-evolving enhancer protein 2, chloroplastic-like	-4.65
gene12916	rna17409	lncRNA	107061121	LOC107061121		uncharacterized LOC107061121	-4.16648
gene8225	rna11147	protein_coding	102599466	LOC102599466	NP_001274891.1	serine/threonine-protein kinase SAPK7-like	6.73698
gene11218	rna15168,rna15166,rna15167	protein_coding	102591126	LOC102591126	XP_006348763.2	uncharacterized LOC102591126	2.86735
gene28424	rna37945	protein_coding	102588329	LOC102588329	XP_015159315.1	1-aminocyclopropane-1-carboxylate oxidase 5-like	-2.03395
gene32492	rna43142	protein_coding	102587914	LOC102587914	XP_015161042.1	F-box/LRR-repeat protein At3g58900-like	5.31829
gene10393	rna14054,rna14053	protein_coding	102588895	LOC102588895	XP_006347764.1,XP_006347765.1	uncharacterized LOC102588895	2.14951
gene20586	rna27635	protein_coding	102583559	LOC102583559	XP_006357058.1	B3 domain-containing protein REM17-like	-3.51128
gene19610	rna26333,rna26332,rna26322,rna26323,rna26321,rna26331,rna26330,rna26324,rna26325,rna26326,rna26328,rna26329,rna26327	protein_coding	102606228	LOC102606228	XP_006356243.1,XP_006356244.1,XP_006356245.1,XP_006356246.1,XP_006356247.1,XP_015168223.1,XP_015168225.1,XP_015168226.1,XP_015168227.1,XP_015168228.1,XP_015168229.1,XP_015168230.1,XP_015168231.1	uncharacterized LOC102606228	-3.57221
gene16227	rna21844,rna21845	protein_coding	102580639	LOC102580639	XP_015166743.1,XP_015166744.1	endoribonuclease Dicer homolog 2-like	-2.23994
gene2593	rna3521	protein_coding	102582239	LOC102582239	XP_006340332.1	apoptosis-inducing factor homolog B	2.47894
gene2291	rna3121	protein_coding	102604795	LOC102604795	XP_006340089.1	histone H4	11.1211
gene17639	gene17639	pseudogene	102598861	LOC102598861			2.11652
gene1174	rna1596	protein_coding	102596934	LOC102596934	XP_006339034.1	actin-depolymerizing factor 1-like	4.08191
gene16033	rna21612	protein_coding	102581213	LOC102581213	XP_006353110.1	protein DETOXIFICATION 29-like	-2.25593
gene25662	rna34343,rna34342,rna34341,rna34340	protein_coding	102598780	LOC102598780	XP_006361750.1,XP_015170935.1,XP_015170936.1,XP_015170937.1	protein DETOXIFICATION 42	-2.83194
gene10579	rna14310	protein_coding	102592333	LOC102592333	XP_006347941.1	homeobox-leucine zipper protein HAT3-like	3.45555
gene14303	rna19293	protein_coding	102583539	LOC102583539	XP_006351468.1	deoxycytidylate deaminase	2.0298
gene8339	rna11287	protein_coding	102604162	LOC102604162	XP_006345851.1	uncharacterized LOC102604162	2.30348
gene12991	rna17501	protein_coding	102584630	LOC102584630	XP_006350212.1	magnesium-chelatase subunit ChlD, chloroplastic	-6.04067
gene20020	rna26855	protein_coding	102600718	LOC102600718	XP_006356593.1	uncharacterized LOC102600718	2.25183
gene13172	rna17757	lncRNA	107061195	LOC107061195		uncharacterized LOC107061195	2.00536
gene23315	rna31255	protein_coding	102590250	LOC102590250	XP_006359585.1	uncharacterized LOC102590250	2.39359
gene32489	rna43139	protein_coding	107059126	LOC107059126	XP_015161039.1	21 kDa protein-like	-3.54796
gene15375	rna20712	protein_coding	102595900	LOC102595900	XP_015166363.1	putative pentatricopeptide repeat-containing protein At1g09680	2.27396
gene3618	rna4963	protein_coding	102599870	LOC102599870	XP_006341363.1	aquaporin NIP6-1	2.54524
gene13150	rna17729	lncRNA	102581760	LOC102581760		uncharacterized LOC102581760	5.17826
gene17401	rna23454	lncRNA	102584303	LOC102584303		uncharacterized LOC102584303	-2.47169
gene5422	rna7391,rna7390	protein_coding	102595831	LOC102595831	XP_006343160.1	serine carboxypeptidase-like 13	-2.72902
gene22167	rna29812	protein_coding	102598319	LOC102598319	XP_006358576.1	type I inositol polyphosphate 5-phosphatase 2-like	-2.36439
gene5012	rna6842	lncRNA	102595070	LOC102595070		uncharacterized LOC102595070	5.04765
gene21092	rna28312	protein_coding	102586854	LOC102586854	XP_006357541.1	uncharacterized LOC102586854	-8.8283
gene30052	rna40154	protein_coding	102601369	LOC102601369	XP_006365662.1	uncharacterized LOC102601369	-2.25272
gene2606	rna3535,rna3534	protein_coding	102595812	LOC102595812	XP_006340445.1,XP_015158505.1	apoptosis-inducing factor homolog B-like	2.69861
gene31984	rna42581	protein_coding	102602154	LOC102602154	XP_006367254.1	flavone 3'-O-methyltransferase 1-like	-2.42514
gene17152	rna23112,rna23113	protein_coding	102593820	LOC102593820	XP_015167139.1,XP_015167140.1	putative late blight resistance protein homolog R1A-3	-3.63284
gene1336	rna1788	protein_coding	102606243	LOC102606243	XP_006339141.1	probable F-box protein At1g60180	2.12998
gene26790	rna35842	lncRNA	107057981	LOC107057981		uncharacterized LOC107057981	-2.27016
gene31771	rna42319,rna42318,rna42311,rna42313,rna42312,rna42315,rna42314,rna42317,rna42316	protein_coding	102590763	LOC102590763	XP_015160703.1,XP_015160704.1,XP_015160705.1,XP_015160706.1,XP_015160707.1	ADP-ribosylation factor GTPase-activating protein AGD2-like	-2.87631
gene30163	rna40298,rna40296,rna40297	lncRNA	102584159	LOC102584159		uncharacterized LOC102584159	5.7941
gene6183	rna8373	protein_coding	102604929	LOC102604929	XP_006343827.1	cellulose synthase-like protein G3	2.04241
gene11545	gene11545	pseudogene	102585155	LOC102585155			2.02857
gene2195	rna2968	lncRNA	107063054	LOC107063054		uncharacterized LOC107063054	2.24018
gene8549	rna11585	protein_coding	102598709	LOC102598709	XP_006346094.1	probable galactinol--sucrose galactosyltransferase 1	-2.90963
gene8586	rna11634	protein_coding	107060326	LOC107060326	XP_015163584.1	poly(A)-specific ribonuclease PARN-like	-2.33513
gene19337	rna25935	lncRNA	102602968	LOC102602968		uncharacterized LOC102602968	-2.09138
gene22925	rna30743	protein_coding	102594610	LOC102594610	XP_006359223.1	vesicle-associated protein 2-1	-2.10575
gene14650	rna19745	protein_coding	102604972	LOC102604972	XP_006351766.1	7-deoxyloganetin glucosyltransferase-like	2.03892
gene19540	rna26204	protein_coding	102585849	LOC102585849	XP_006356178.1	probable 2-oxoglutarate-dependent dioxygenase AOP1	-11.1493
gene13200	rna17803,rna17802,rna17801,rna17804	protein_coding	102593685	LOC102593685	XP_006350376.1,XP_015165519.1,XP_015165520.1,XP_015165521.1	uncharacterized LOC102593685	3.29778
gene9988	rna13524,rna13525,rna13526	protein_coding	102602937	LOC102602937	XP_006347481.1,XP_015164277.1,XP_015164278.1	protein DEK-like	5.96216
gene22655	rna30416,rna30415,rna30414,rna30419,rna30418	protein_coding	102589932	LOC102589932	XP_006358985.1,XP_015169664.1,XP_015169665.1,XP_015169666.1,XP_015169668.1	FAD-dependent urate hydroxylase-like	2.0766
gene22642	rna30404,rna30405,rna30406	protein_coding	102589596	LOC102589596	XP_006358984.1,XP_015169662.1,XP_015169663.1	FAD-dependent urate hydroxylase-like	2.48762
gene21170	rna28414	protein_coding	102586855	LOC102586855	XP_006357616.1	lipase	-2.86626
gene22640	rna30402	protein_coding	102588946	LOC102588946	XP_006358983.1	protochlorophyllide reductase-like	-4.45064
gene23402	rna31391	protein_coding	102592169	LOC102592169	XP_006359676.1	protein NUCLEAR FUSION DEFECTIVE 4-like	-2.33423
gene30768	rna41052,rna41051	protein_coding	102584926	LOC102584926	XP_006366278.1,XP_006366279.1	ACT domain-containing protein DS12, chloroplastic-like	-2.59767
gene13018	rna17558	protein_coding	102593810	LOC102593810	XP_006350241.1	ATP-dependent 6-phosphofructokinase 2	2.24043
gene18325	rna24627	protein_coding	102581775	LOC102581775	XP_015167675.1	uncharacterized LOC102581775	2.00463
gene22176	rna29832,rna29831,rna29830,rna29826,rna29827,rna29828,rna29829	protein_coding	102601871	LOC102601871	XP_006358586.1,XP_006358588.1,XP_006358589.1,XP_015169489.1,XP_015169490.1,XP_015169491.1,XP_015169492.1	probable receptor-like protein kinase At2g42960	2.703
gene21796	rna29284,rna29281,rna29282,rna29285,rna29275,rna29283,rna29274,rna29279,rna29278,rna29286,rna29287,rna29280,rna29292,rna29291,rna29290,rna29273,rna29288,rna29289,rna29277,rna29276	protein_coding	102578577	LOC102578577	XP_015169318.1,XP_015169319.1,XP_015169320.1,XP_015169322.1,XP_015169323.1,XP_015169324.1,XP_015169325.1,XP_015169326.1,XP_015169327.1,XP_015169328.1,XP_015169329.1,XP_015169330.1,XP_015169331.1,XP_015169332.1,XP_015169333.1,XP_015169334.1,XP_015169335.1,XP_015169336.1,XP_015169337.1,XP_015169338.1	replication protein A 70 kDa DNA-binding subunit B-like	-12.3977
gene32622	rna43277	lncRNA	107059163	LOC107059163		uncharacterized LOC107059163	4.81552
gene7483	gene7483	pseudogene	102579404	LOC102579404			3.00211
gene17432	rna23492,rna23491,rna23490	protein_coding	102593497	LOC102593497	XP_006354331.1,XP_006354332.1,XP_015167301.1	synaptotagmin-3-like	2.09691
gene32756	rna43427	protein_coding	107059195	LOC107059195	XP_015161161.1	premnaspirodiene oxygenase-like	5.85027
gene18318	rna24618	protein_coding	102580312	NAC2	NP_001275015.1	NAC transcription factor 29-like	2.56519
gene30808	rna41099	protein_coding	102598611	LOC102598611	XP_006366314.1	7-deoxyloganetin glucosyltransferase-like	4.12798
gene29103	rna38864	protein_coding	102593559	LOC102593559	XP_006364814.1	premnaspirodiene oxygenase-like	-5.52917
gene33048	rna43771	protein_coding	102596896	LOC102596896	XP_006367968.1	MLP-like protein 28	7.18666
gene17435	rna23498	lncRNA	107061884	LOC107061884		uncharacterized LOC107061884	5.26323
gene20917	rna28076,rna28077,rna28078	protein_coding	102584868	LOC102584868	XP_006357372.1,XP_006357373.1,XP_015168912.1	inorganic pyrophosphatase 1-like	3.01521
gene3911	rna5391	protein_coding	102583581	LOC102583581	XP_006341661.1	molybdate transporter 2	2.31763
gene2769	rna3779,rna3778	protein_coding	102592177	LOC102592177	XP_006340581.2,XP_015159440.1	MADS-box protein SOC1-like	-5.79971
gene23019	rna30859	protein_coding	102595933	LOC102595933	XP_006359305.1	uncharacterized protein At5g23160	2.42106
gene10626	rna14372	lncRNA	107060759	LOC107060759		uncharacterized LOC107060759	-2.13484
gene24780	rna33155	protein_coding	102585107	LOC102585107	XP_006360957.1	uncharacterized LOC102585107	2.49213
gene5281	rna7196	protein_coding	102597168	LOC102597168	XP_006343012.1	anoctamin-like protein At1g73020	2.66774
gene3015	rna4136	protein_coding	102600090	LOC102600090	XP_006340767.1	heavy metal-associated isoprenylated plant protein 26	2.91092
gene12412	rna16765,rna16764	protein_coding	107061025	LOC107061025	XP_015165187.1	heat stress transcription factor A-7a-like	-2.21809
gene24012	rna32178	protein_coding	102580805	LOC102580805	XP_006360266.1	purine permease 3-like	-3.63998
gene26891	rna35948	protein_coding	102589626	LOC102589626	XP_015158688.1	uncharacterized LOC102589626	2.19657
gene21021	rna28216	protein_coding	102595357	LOC102595357	XP_006357483.1	uncharacterized LOC102595357	-2.3086
gene28745	rna38401	protein_coding	102588119	LOC102588119	XP_006364489.1	abscisic-aldehyde oxidase-like	2.02149
gene2118	rna2857	protein_coding	102595272	LOC102595272	XP_006339973.1	uncharacterized LOC102595272	2.15987
gene2776	rna3789	protein_coding	102605009	LOC102605009	XP_006340534.1	WD repeat-containing protein 76	2.33037
gene30264	rna40409	protein_coding	102585807	LOC102585807	XP_006365833.1	subtilisin-like protease SBT1.7	-6.74238
gene24217	rna32451	protein_coding	102591962	LOC102591962	XP_006360449.1	HORMA domain-containing protein 1-like	-2.55933
gene27983	rna37350	protein_coding	102587793	LOC102587793	XP_006363809.1	uncharacterized LOC102587793	2.10374
gene13553	rna18274	protein_coding	102596776	LOC102596776	XP_006350694.1	peroxisomal membrane protein PMP22	2.98396
gene30753	rna41025	protein_coding	102580497	LOC102580497	XP_006366263.1	protein ASPARTIC PROTEASE IN GUARD CELL 2-like	-4.17382
gene10721	rna14488,rna14489,rna14491,rna14490	protein_coding	102582071	LOC102582071	XP_006348070.1,XP_006348071.1,XP_015164553.1,XP_015164554.1	uncharacterized LOC102582071	3.40681
gene32755	gene32755	pseudogene	102578213	LOC102578213			7.01089
gene16907	gene16907	pseudogene	102606330	LOC102606330			-2.54597
gene18333	rna24636,rna24637,rna24638	protein_coding	102592705	LOC102592705	XP_015167677.1	uncharacterized LOC102592705	-4.10813
gene20439	rna27421	protein_coding	102588721	LOC102588721	XP_006356921.1	uncharacterized LOC102588721	-4.12551
gene13063	rna17615	protein_coding	102582873	LOC102582873	XP_006350287.1	photosystem I reaction center subunit IV B, chloroplastic	-2.35796
gene7078	rna9617	lncRNA	102606397	LOC102606397		uncharacterized LOC102606397	3.14081
gene17151	gene17151	pseudogene	102594023	LOC102594023			-7.29631
gene15858	rna21376	protein_coding	102598188	LOC102598188	XP_006352942.1	uncharacterized LOC102598188	-5.43555
gene2821	rna3851	lncRNA	102587656	LOC102587656		uncharacterized LOC102587656	-2.17942
gene23644	rna31685,rna31684,rna31686,rna31683,rna31682	protein_coding	102593728	LOC102593728	XP_006359917.1,XP_006359918.1,XP_006359919.1,XP_006359920.1,XP_006359921.1	probable linoleate 9S-lipoxygenase 5	2.07305
gene25213	rna33731	protein_coding	102600639	LOC102600639	XP_006361376.1	D-3-phosphoglycerate dehydrogenase-like	-2.27421
gene1207	rna1638	protein_coding	102605336	LOC102605336	XP_006339057.1	ethylene-responsive transcription factor RAP2-7-like	2.62686
gene10571	rna14298	protein_coding	102589769	LOC102589769	XP_006347933.1	ethylene-responsive transcription factor ERF034-like	-4.23586
gene14784	rna19929	protein_coding	102598518	LOC102598518	XP_006351917.2	ABC transporter G family member 25	-2.17616
gene31731	rna42266	protein_coding	102579205	LOC102579205	XP_006367062.1	protein NRT1/ PTR FAMILY 2.11-like	-2.53885
gene28543	rna38093	protein_coding	102601008	LOC102601008	XP_006364286.1	5'-methylthioadenosine/S-adenosylhomocysteine nucleosidase-like	-6.30649
gene5971	rna8100	protein_coding	102579387	LOC102579387	XP_006343624.1	heat shock 70 kDa protein-like	6.81908
gene8567	rna11608	protein_coding	102604832	LOC102604832	XP_006346113.1	E3 ubiquitin-protein ligase At1g63170-like	2.73761
gene29757	rna39782	protein_coding	102587578	LOC102587578	XP_006365411.1	phosphoethanolamine N-methyltransferase-like	-2.49399
gene4927	rna6733	protein_coding	102605030	LOC102605030	XP_006342623.1	BRI1 kinase inhibitor 1	2.07068
gene27490	rna36726,rna36725	protein_coding	102599127	LOC102599127	XP_006363401.1,XP_006363402.1	uncharacterized LOC102599127	-3.40785
gene22237	rna29920	protein_coding	102595476	LOC102595476	XP_006358649.1	eukaryotic translation initiation factor 1A-like	4.43089
gene13047	rna17594	lncRNA	107061152	LOC107061152		uncharacterized LOC107061152	2.80788
gene7314	rna9960	protein_coding	102579402	LOC102579402	XP_006344924.1	metal tolerance protein 9-like	3.05965
gene17135	rna23094	protein_coding	102589038	LOC102589038	XP_006354114.1	secoisolariciresinol dehydrogenase-like	-2.01922
gene10938	rna14774	protein_coding	107060804	LOC107060804	XP_015164603.1	pinin-like	2.03154
gene13089	rna17648	protein_coding	102589026	LOC102589026	XP_015165469.1	zinc finger protein GIS-like	-2.91078
gene17860	rna24045	lncRNA	102590332	LOC102590332		uncharacterized LOC102590332	2.01286
gene5863	rna7973	lncRNA	107059917	LOC107059917		uncharacterized LOC107059917	3.24228
gene13178	rna17762	protein_coding	102587391	LOC102587391	XP_006350360.1	protein COFACTOR ASSEMBLY OF COMPLEX C SUBUNIT B CCB3, chloroplastic	-2.20925
gene3923	rna5403,rna5404	lncRNA	107059565	LOC107059565		uncharacterized LOC107059565	2.56705
gene32737	rna43411	protein_coding	107059191	LOC107059191	XP_015161153.1	S-norcoclaurine synthase 2-like	-2.06292
gene33089	rna43805	lncRNA	107059322	LOC107059322		uncharacterized LOC107059322	15.8167
gene5331	rna7269,rna7268,rna7270,rna7271,rna7272,rna7273,rna7267,rna7266,rna7265,rna7274	lncRNA	102581163	LOC102581163		uncharacterized LOC102581163	-8.14884
gene19520	rna26176	protein_coding	102579662	LOC102579662	XP_006356159.1	mitochondrial arginine transporter BAC2	2.78702
gene22537	rna30268	protein_coding	102579029	LOC102579029	XP_006358870.1	probable (S)-N-methylcoclaurine 3'-hydroxylase isozyme 2	2.44536
gene20695	rna27755	protein_coding	102591380	LOC102591380	XP_006357157.1	uncharacterized LOC102591380	2.19249
gene23093	rna30977	protein_coding	102599209	LOC102599209	XP_015169879.1	rapid alkalinization factor	2.57217
gene18373	rna24681,rna24680	protein_coding	102599841	LOC102599841	XP_015167688.1,XP_015167689.1	uncharacterized LOC102599841	-3.02581
gene17157	rna23118	protein_coding	102600508	LOC102600508	XP_015167122.1	importin-5-like	-6.81353
gene5285	rna7204	protein_coding	102598450	LOC102598450	XP_006343016.1	jacalin-related lectin 19	-2.48812
gene1346	rna1808	lncRNA	107061131	LOC107061131		uncharacterized LOC107061131	2.10188
gene6793	rna9183	protein_coding	107060052	LOC107060052	XP_015162843.1	probable F-box protein At1g65740	-2.86621
gene32517	rna43172	protein_coding	102593998	LOC102593998	XP_006367654.1	B-box zinc finger protein 22-like	4.11207
gene31588	rna42082	protein_coding	102585933	LOC102585933	XP_006366938.2	flavonol synthase/flavanone 3-hydroxylase-like	-4.62701
gene17156	rna23117	protein_coding	107061799	LOC107061799	XP_015167121.1	late blight resistance protein R1-A-like	-2.76071
gene26250	rna35107	protein_coding	107057852	LOC107057852	XP_015158399.1	uncharacterized LOC107057852	12.1738
gene7674	rna10436	protein_coding	102587253	LOC102587253	XP_006345274.2	aldehyde dehydrogenase family 3 member F1-like	2.04685
gene19149	rna25707	lncRNA	102593049	LOC102593049		uncharacterized LOC102593049	2.3291
gene355	rna461,rna460	protein_coding	102595802	LOC102595802	XP_015161804.1,XP_015161805.1	geraniol 8-hydroxylase-like	2.23318
gene9122	rna12425	protein_coding	102594860	LOC102594860	XP_006346637.1	uncharacterized LOC102594860	-2.13255
gene3893	rna5363,rna5366,rna5367	lncRNA	102606372	LOC102606372		uncharacterized LOC102606372	2.20983
gene28761	rna38417,rna38416,rna38418	lncRNA	102593446	LOC102593446		uncharacterized LOC102593446	2.09144
gene5980	rna8113	protein_coding	107059928	LOC107059928	XP_015162516.1	putative late blight resistance protein homolog R1B-16	2.00723
gene11551	rna15615	protein_coding	102584173	LOC102584173	XP_015164889.1	cytochrome P450 CYP72A219-like	2.1145
gene4554	rna6205	protein_coding	102599330	LOC102599330	XP_015161975.1	probable carboxylesterase 1	2.22251
gene12380	rna16716	protein_coding	107061014	LOC107061014	XP_015165159.1	uncharacterized LOC107061014	2.21959
gene3409	rna4685	protein_coding	102590052	LOC102590052	XP_006341154.1	uncharacterized LOC102590052	-9.97157
gene24129	rna32332,rna32333	protein_coding	102596495	LOC102596495	XP_006360384.1,XP_015170286.1	glutamine synthetase cytosolic isozyme 1-1-like	2.37972
gene932	gene932	pseudogene	102589059	LOC102589059			2.86637
gene17154	rna23115	protein_coding	102600173	LOC102600173	XP_015167120.1	ran-binding protein 6-like	-3.9474
gene1204	rna1629,rna1628,rna1627,rna1632,rna1633,rna1630,rna1631	protein_coding	102603993	LOC102603993	XP_006339294.2,XP_015165027.1,XP_015165028.1,XP_015165029.1,XP_015165031.1,XP_015165033.1,XP_015165034.1	WRKY transcription factor 44	2.84638
gene30374	rna40540	protein_coding	102596750	LOC102596750	XP_015160145.1	premnaspirodiene oxygenase-like	-2.06553
gene9365	rna12703	protein_coding	102600793	LOC102600793	XP_006346776.1	fumarylacetoacetase-like	-3.37708
gene33460	rna44183	lncRNA	102604740	LOC102604740		uncharacterized LOC102604740	-9.03803
gene20918	rna28079	lncRNA	107062604	LOC107062604		uncharacterized LOC107062604	2.13925
gene27672	rna36981	protein_coding	102605603	LOC102605603	XP_015158963.1	isoleucine N-monooxygenase 1-like	5.11704
gene24836	rna33231	protein_coding	102583147	LOC102583147	XP_006361033.1	pentatricopeptide repeat-containing protein At2g20710, mitochondrial-like	2.04781
gene22434	rna30149	protein_coding	102590349	LOC102590349	XP_015169601.1	cold and drought-regulated protein CORA-like	-3.82469
gene10684	rna14445	protein_coding	102600482	LOC102600482	XP_006348043.1	alpha-L-fucosidase 1-like	-2.80945
gene20169	gene20169	pseudogene	102596130	LOC102596130			7.64769
gene17153	rna23114	protein_coding	102599837	LOC102599837	XP_015167142.1	importin-5-like	-7.04376
gene8473	rna11487,rna11486	protein_coding	102604381	LOC102604381	XP_006346024.1,XP_015163614.1	uncharacterized LOC102604381	2.87047
gene27759	gene27759	pseudogene	107058151	LOC107058151			2.26227
gene7275	rna9892	protein_coding	107060124	LOC107060124	XP_015163068.1	fasciclin-like arabinogalactan protein 1	-4.15266
gene8706	rna11779	protein_coding	102586255	LOC102586255	XP_006346229.1	uncharacterized LOC102586255	3.24051
gene765	rna1046	protein_coding	102586644	LOC102586644	XP_006338637.2	probable pectate lyase P18	-3.28258
gene224	rna299,rna300	lncRNA	102599633	LOC102599633		uncharacterized LOC102599633	2.47716
gene14991	rna20186	protein_coding	102582886	LOC102582886	XP_006352092.1	probable plastid-lipid-associated protein 4, chloroplastic	-2.19669
gene15019	rna20240	protein_coding	102597560	LOC102597560	XP_006352135.1	rhodanese-like domain-containing protein 9, chloroplastic	-4.13447
gene14680	rna19789	protein_coding	102587178	LOC102587178	XP_015166143.1	probable protein phosphatase 2C 62	2.05889
gene32951	rna43637	protein_coding	107059267	LOC107059267	XP_015161246.1	putative late blight resistance protein homolog R1A-4	-2.11887
gene29752	rna39775	protein_coding	102586032	LOC102586032	XP_006365406.1	mitogen-activated protein kinase 9	-2.14018
gene28779	rna38449	protein_coding	102599248	LOC102599248	XP_015159462.1	(RS)-norcoclaurine 6-O-methyltransferase-like	-5.27006
gene3393	rna4661	lncRNA	107059498	LOC107059498		uncharacterized LOC107059498	-3.71812
gene25032	rna33498	protein_coding	102591294	LOC102591294	XP_015170652.1	heat shock cognate 70 kDa protein-like	-2.42891
gene23300	rna31239	lncRNA	107063068	LOC107063068		uncharacterized LOC107063068	2.1314
gene879	rna1212	protein_coding	107060520	LOC107060520	XP_015163987.1	ethylene-responsive transcription factor ERF084-like	2.28916
gene16522	rna22250,rna22251,rna22249	protein_coding	102593266	LOC102593266	XP_006353546.1	serine/threonine-protein kinase 38-like	4.89766
gene26767	rna35804	protein_coding	102583165	LOC102583165	XP_006362765.1	L-ascorbate oxidase-like	-2.27878
gene14924	rna20096	protein_coding	102596238	LOC102596238	XP_006351982.1	gamma aminobutyrate transaminase 3, chloroplastic	-2.11272
gene21392	rna28720,rna28721,rna28722,rna28723,rna28724,rna28725,rna28726,rna28719	protein_coding	102605893	LOC102605893	XP_015169095.1,XP_015169096.1,XP_015169097.1,XP_015169098.1,XP_015169099.1,XP_015169100.1,XP_015169101.1,XP_015169102.1	nuclear transcription factor Y subunit gamma-like	-2.05483
gene33094	rna43808	protein_coding	102578984	LOC102578984	XP_006367988.2	uncharacterized LOC102578984	-2.93123
gene19079	rna25609	protein_coding	102599843	LOC102599843	XP_006355770.2	uncharacterized LOC102599843	4.28748
gene4496	rna6141,rna6139,rna6140	protein_coding	102586886	LOC102586886	XP_006342188.1,XP_015161930.1,XP_015161931.1	uncharacterized transporter YBR287W-like	-2.59544
gene18724	rna25129	protein_coding	102591586	LOC102591586	XP_006355432.1	metalloendoproteinase 4-MMP	2.57759
gene7532	rna10260	protein_coding	102593656	LOC102593656	XP_006345132.1	flavonoid 3'-monooxygenase	-2.13683
gene15713	rna21165	protein_coding	102605317	LOC102605317	XP_006352799.1	bifunctional 3-dehydroquinate dehydratase/shikimate dehydrogenase, chloroplastic-like	-9.49405
gene28940	rna38642,rna38641	protein_coding	102596521	LOC102596521	XP_015159515.1,XP_015159517.1	adhesive plaque matrix protein-like	-4.35803
gene18995	rna25505	protein_coding	107062156	LOC107062156	XP_015167961.1	uncharacterized LOC107062156	5.45763
gene31016	rna41373	protein_coding	102590511	LOC102590511	XP_006366530.1	annexin D2-like	2.37095
gene12983	rna17493	protein_coding	102583088	LOC102583088	XP_006350208.1	beta-glucosidase BoGH3B-like	-2.20349
gene31711	rna42233,rna42236,rna42237,rna42234,rna42235,rna42238,rna42239,rna42243,rna42242,rna42241,rna42240,rna42244	protein_coding	102600802	LOC102600802	XP_015160692.1	BTB/POZ domain-containing protein At3g22104-like	-3.34832
gene7086	rna9628	lncRNA	107060112	LOC107060112		uncharacterized LOC107060112	-5.51309
gene22094	rna29697	protein_coding	102594930	LOC102594930	XP_006358487.1	ferric reduction oxidase 6-like	-3.30919
gene29098	rna38858	protein_coding	102591317	LOC102591317	XP_006364811.1	cytochrome P450 CYP82D47-like	2.13054
gene8780	rna11893	protein_coding	102590299	LOC102590299	XP_006346321.1	LOB domain-containing protein 37-like	2.25957
gene31714	rna42247	protein_coding	102602264	LOC102602264	XP_006367050.1	cytochrome c oxidase subunit 6a, mitochondrial-like	4.41032
gene26597	rna35582,rna35583,rna35580,rna35581,rna35568,rna35569,rna35562,rna35563,rna35564,rna35565,rna35566,rna35567,rna35579,rna35578,rna35573,rna35572,rna35571,rna35570,rna35577,rna35576,rna35575,rna35574	protein_coding	102584236	LOC102584236	XP_006362621.1,XP_015158549.1	replication protein A 70 kDa DNA-binding subunit B-like	-20.7027
gene30892	rna41208	lncRNA	107058758	LOC107058758		uncharacterized LOC107058758	3.3988
gene11221	rna15171	lncRNA	102591793	LOC102591793		uncharacterized LOC102591793	5.73793
gene14755	rna19892	protein_coding	102591018	LOC102591018	XP_006351893.1	ethylene-responsive transcription factor ERF014	-3.27533
gene30769	rna41053	protein_coding	102586476	LOC102586476	XP_015160290.1	respiratory burst oxidase homolog protein D	-4.06465
gene31952	rna42527	protein_coding	102589879	LOC102589879	XP_006367217.1	uncharacterized LOC102589879	2.93638
gene12883	rna17377	protein_coding	107061086	LOC107061086	XP_015165314.1	zeatin O-glucosyltransferase-like	-3.65019
gene8546	rna11582	protein_coding	102598043	LOC102598043	XP_006346092.1	probable amino acid permease 7	-2.57325
gene27875	rna37226	protein_coding	107058177	LOC107058177	XP_015159051.1	premnaspirodiene oxygenase-like	2.65308
gene12761	rna17198	protein_coding	107061093	LOC107061093	XP_015165323.1	uncharacterized LOC107061093	2.07203
gene835	rna1142,rna1143	protein_coding	102585754	LOC102585754	XP_006338807.1,XP_015163743.1	uncharacterized LOC102585754	-4.86428
gene31807	rna42356	protein_coding	102603617	LOC102603617	XP_015160725.1	defensin J1-2-like	-10.6335
gene14888	rna20044	protein_coding	102578329	LOC102578329	XP_006352014.1	F-box protein At3g07870-like	3.02163
gene7085	rna9627	protein_coding	107060102	LOC107060102	XP_015162972.1	uncharacterized LOC107060102	-9.68631
gene31687	rna42207	protein_coding	102594329	LOC102594329	XP_006367030.1	1-aminocyclopropane-1-carboxylate oxidase homolog 1-like	3.91291
gene25975	rna34752	protein_coding	102595396	LOC102595396	XP_006362048.1	uncharacterized LOC102595396	-3.46188
gene15165	rna20427	protein_coding	102583313	LOC102583313	XP_015166308.1	uncharacterized LOC102583313	-4.41322
gene29535	rna39516	protein_coding	102603032	LOC102603032	XP_006365231.2	LOW QUALITY PROTEIN: polygalacturonase non-catalytic subunit AroGP3-like	-2.20393
gene17083	rna23004	protein_coding	102588163	LOC102588163	XP_006354045.1	uncharacterized LOC102588163	2.48389
gene12759	rna17196	protein_coding	102578654	LOC102578654	XP_006350133.1	2-alkenal reductase (NADP(+)-dependent)-like	-5.25479
gene6407	rna8648,rna8649,rna8647,rna8652,rna8651,rna8650	lncRNA	102597933	LOC102597933		uncharacterized LOC102597933	2.46212
gene16280	rna21917	lncRNA	107061654	LOC107061654		uncharacterized LOC107061654	4.18858
gene10546	rna14263	protein_coding	102583298	LOC102583298	XP_006347912.1	cyclin-U2-2	-4.35768
gene15482	gene15482	pseudogene	102578896	LOC102578896			5.31541
gene31720	rna42254,rna42255	lncRNA	102604290	LOC102604290		uncharacterized LOC102604290	-11.0486
gene33187	rna43914	protein_coding	107059364	LOC107059364	XP_015161368.1	protein NRT1/ PTR FAMILY 2.7-like	-4.10211
gene256	rna329	lncRNA	107058436	LOC107058436		uncharacterized LOC107058436	-2.59043
gene1077	rna1486	protein_coding	107060838	LOC107060838	XP_015164732.1	putative disease resistance protein RGA3	-2.39762
gene1490	rna1993,rna1994	protein_coding	102602767	LOC102602767	XP_006339351.1,XP_006339352.1	uncharacterized LOC102602767	-2.07811
gene8445	rna11441,rna11442	protein_coding	102582178	LOC102582178	XP_006345961.1,XP_015163577.1	actin-58	2.21366
gene4970	rna6779	protein_coding	102587349	LOC102587349	XP_006342656.1	isoflavone 2'-hydroxylase-like	2.32921
gene22013	rna29580,rna29579	protein_coding	102597254	LOC102597254	XP_006358416.1,XP_015169407.1	cellulose synthase A catalytic subunit 4 [UDP-forming]	3.84563
gene31865	rna42423,rna42422	protein_coding	102591339	LOC102591339	XP_006367161.1,XP_015160762.1	NAC transcription factor 25-like	2.02405
gene1675	rna2242	protein_coding	102606010	LOC102606010	XP_006339516.2	cytochrome P450 704C1-like	-7.2463
gene10450	rna14124	protein_coding	107060721	LOC107060721	XP_015164424.1	uncharacterized N-acetyltransferase p20-like	2.3694
gene6054	rna8200	protein_coding	102601115	LOC102601115	XP_006343688.1	ATPase 8, plasma membrane-type-like	2.50104
gene27429	rna36647	protein_coding	102593644	LOC102593644	XP_015158888.1	uncharacterized LOC102593644	-4.85027
gene4882	rna6659	protein_coding	102589956	LOC102589956	XP_006342573.1	auxin-induced protein 6B-like	-4.18597
gene29983	rna40072	protein_coding	102587903	LOC102587903	XP_006365630.1	probable receptor-like protein kinase At1g67000	2.3245
gene7350	rna10011	protein_coding	102598136	LOC102598136	XP_006344973.1	HIPL1 protein-like	2.61034
gene33543	gene33543	protein_coding	4099875	petD	YP_635670.1	cytochrome b6/f complex subunit IV	-2.90554
gene17015	rna22911,rna22910,rna22908,rna22909,rna22913,rna22912,rna22906,rna22907,rna22904,rna22905	lncRNA	102597439	LOC102597439		uncharacterized LOC102597439	-4.33194
gene15326	rna20640,rna20639	protein_coding	102581768	LOC102581768	XP_006352398.1,XP_006352399.1	importin-5-like	4.55246
gene32887	rna43571	lncRNA	107059244	LOC107059244		uncharacterized LOC107059244	2.79238
gene7530	rna10257,rna10256,rna10255,rna10254,rna10258	lncRNA	102593108	LOC102593108		uncharacterized LOC102593108	-2.60252
gene32778	rna43448	lncRNA	102584739	LOC102584739		uncharacterized LOC102584739	-2.06855
gene30440	rna40611	protein_coding	102585365	LOC102585365	XP_006365978.1	uncharacterized LOC102585365	2.08445
gene12060	rna16302	lncRNA	102588473	LOC102588473		uncharacterized LOC102588473	2.04071
gene4143	rna5669,rna5668	protein_coding	102589170	LOC102589170	XP_015161842.1	glycosyltransferase-like At3g57200	-4.60833
gene32621	rna43276	protein_coding	102596549	LOC102596549	XP_006367717.2	MLP-like protein 34	99.2465
gene10427	rna14096	protein_coding	102599154	LOC102599154	XP_006347797.1	uncharacterized LOC102599154	-2.24211
gene19029	gene19029	pseudogene	102580648	LOC102580648			-2.84136
gene11443	rna15477	protein_coding	102586822	LOC102586822	XP_006348826.1	TBC1 domain family member 5 homolog A-like	-2.46547
gene1288	rna1730	lncRNA	107061422	LOC107061422		uncharacterized LOC107061422	2.64478
gene4092	rna5599,rna5598,rna5603,rna5602,rna5601,rna5600,rna5597,rna5596,rna5604	lncRNA	102595169	LOC102595169		uncharacterized LOC102595169	-9.75105
gene5854	rna7964,rna7963	lncRNA	107059914	LOC107059914		uncharacterized LOC107059914	-2.5566
gene25419	rna33988	protein_coding	102582928	LOC102582928	XP_006361562.1	uncharacterized LOC102582928	6.02487
gene13887	rna18715	protein_coding	102579224	LOC102579224	XP_015165778.1	fibrous sheath CABYR-binding protein-like	2.11956
gene2767	rna3773,rna3775,rna3774,rna3776	lncRNA	102602890	LOC102602890		uncharacterized LOC102602890	-2.48759
gene12413	rna16769,rna16768,rna16767,rna16766,rna16772,rna16770,rna16771	protein_coding	102601052	LOC102601052	XP_006349720.1,XP_006349722.1,XP_015165188.1,XP_015165189.1,XP_015165190.1,XP_015165191.1	heat stress transcription factor A-7a-like	-2.4413
gene30791	rna41075,rna41076	protein_coding	102593464	LOC102593464	XP_006366301.1,XP_015160308.1	transcription activator GLK1-like	2.37515
gene28169	gene28169	pseudogene	102603359	LOC102603359			8.84374
gene29101	rna38861	protein_coding	102593226	LOC102593226	XP_006364813.1	uncharacterized LOC102593226	-5.86386
gene13889	rna18717	protein_coding	102597320	LOC102597320	XP_006351019.1	uncharacterized LOC102597320	2.77151
gene30161	rna40294	protein_coding	102583059	LOC102583059	XP_006365766.1	protein NRT1/ PTR FAMILY 2.7-like	-2.54363
gene10760	rna14551	protein_coding	102596547	LOC102596547	XP_006348117.1	ATP synthase gamma chain, chloroplastic	-2.04856
gene23100	rna30988	lncRNA	102602319	LOC102602319		uncharacterized LOC102602319	2.94992
gene12633	rna17055	protein_coding	102583207	LOC102583207	XP_006349917.1	probable magnesium transporter NIPA2	2.61535
gene17114	rna23055	protein_coding	102581326	LOC102581326	XP_015167116.1	uncharacterized LOC102581326	2.9133
gene6684	rna9023,rna9022	lncRNA	107060026	LOC107060026		uncharacterized LOC107060026	2.80689
gene1182	gene1182	pseudogene	102598986	LOC102598986			3.40466
gene33020	rna43738	protein_coding	102590420	LOC102590420	XP_006367959.2	dehydrodolichyl diphosphate synthase 2-like	-4.12205
gene22487	rna30201	lncRNA	107062911	LOC107062911		uncharacterized LOC107062911	2.05723
gene29772	rna39803,rna39802,rna39806,rna39805,rna39804	protein_coding	102594093	LOC102594093	XP_015159928.1	purine permease 3-like	-4.09858
gene31788	rna42337	protein_coding	107058945	LOC107058945	XP_015160714.1	uncharacterized LOC107058945	2.52202
gene31931	rna42508	lncRNA	107058989	LOC107058989		uncharacterized LOC107058989	-3.38133
gene1570	rna2094	protein_coding	102602095	LOC102602095	XP_006339416.1	endo-1,3;1,4-beta-D-glucanase-like	2.98822
gene15860	gene15860	pseudogene	102604424	LOC102604424			-2.83042
gene5649	rna7698	protein_coding	102578946	LOC102578946	XP_006343340.1	probable caffeoyl-CoA O-methyltransferase At4g26220	2.02719
gene11444	rna15478	protein_coding	102587163	LOC102587163	XP_006348827.1	transcription activator GLK1	-4.84227
gene19078	rna25607,rna25608	protein_coding	102600387	LOC102600387	XP_015168001.1,XP_015168002.1	uncharacterized LOC102600387	7.16001
gene2452	rna3342	lncRNA	102601202	LOC102601202		uncharacterized LOC102601202	-2.7339
gene32675	rna43342	protein_coding	102582973	LOC102582973	XP_006367750.2	probable 2-oxoglutarate-dependent dioxygenase AOP1	-2.31053
gene18669	rna25051,rna25053,rna25052,rna25054	lncRNA	102605885	LOC102605885		uncharacterized LOC102605885	2.3542
gene26690	rna35700,rna35699	lncRNA	102582263	LOC102582263		uncharacterized LOC102582263	-2.03485
gene19492	rna26144	protein_coding	102599624	LOC102599624	XP_006356135.1	profilin-1	3.11214
gene2666	rna3625	protein_coding	102605575	LOC102605575	XP_006340400.1	LOB domain-containing protein 1	5.04563
gene28322	rna37816	protein_coding	102584586	LOC102584586	XP_006364097.1	probable WRKY transcription factor 65	2.37113
gene19493	rna26145	protein_coding	102599951	LOC102599951	XP_006356136.1	uncharacterized LOC102599951	2.16932
gene20482	rna27497	lncRNA	107062529	LOC107062529		uncharacterized LOC107062529	-4.2829
gene33244	rna43970	protein_coding	102583736	LOC102583736	XP_015161390.1	protein PIR-like	2.52092
gene23691	rna31740,rna31739	lncRNA	102580125	LOC102580125		uncharacterized LOC102580125	2.21771
gene15833	gene15833	pseudogene	102603746	LOC102603746			-2.74707
gene8459	rna11460	lncRNA	107060313	LOC107060313		uncharacterized LOC107060313	2.12165
gene25329	rna33872	protein_coding	102581923	LOC102581923	XP_006361484.1	uncharacterized LOC102581923	2.50103
gene4675	rna6380	protein_coding	102589735	LOC102589735	XP_006342405.1	agamous-like MADS-box protein AGL31	-3.04342
gene6792	rna9182	protein_coding	102595840	LOC102595840	XP_006344504.1	putative F-box protein At1g65770	2.90243
gene29220	rna39037,rna39038,rna39039,rna39049,rna39048,rna39047,rna39046,rna39045,rna39044,rna39043,rna39042,rna39041,rna39040	lncRNA	102605380	LOC102605380		uncharacterized LOC102605380	-2.63335
gene2770	rna3780,rna3781	protein_coding	102603784	LOC102603784	XP_006340530.2,XP_015159443.1	MADS-box protein SOC1-like	-3.7297
gene24856	rna33258	protein_coding	102588749	LOC102588749	XP_006361051.1	ras-related protein RABA1f	3.85387
gene29136	rna38910	protein_coding	102603261	LOC102603261	XP_015159631.1	eukaryotic translation initiation factor 6-2-like	-3.63415
gene8174	rna11079	protein_coding	102602587	LOC102602587	XP_006345703.1	transcription factor RAX2-like	2.23784
gene4028	rna5516,rna5515,rna5514	lncRNA	102592186	LOC102592186		uncharacterized LOC102592186	-5.83828
gene19196	rna25761	lncRNA	102583434	LOC102583434		uncharacterized LOC102583434	-3.07149
gene28166	rna37609	protein_coding	102602689	LOC102602689	XP_015159204.1	trans-resveratrol di-O-methyltransferase-like	9.67746
gene29580	rna39562	protein_coding	102589756	LOC102589756	XP_006365266.1	histone H3.2	-2.60149
gene17113	rna23054	protein_coding	102580982	LOC102580982	XP_006354092.1	uncharacterized LOC102580982	11.7648
gene17202	rna23171	protein_coding	102605660	LOC102605660	XP_006354156.1	protein YLS3	-2.70327
gene21386	rna28711,rna28710	protein_coding	102604885	LOC102604885	XP_015169111.1,XP_015169112.1	protein DETOXIFICATION 2-like	-2.42548
gene14578	rna19660	protein_coding	102585834	LOC102585834	XP_015166100.1	lysM domain receptor-like kinase 3	2.04303
gene14936	rna20110	protein_coding	107061455	LOC107061455	XP_015166201.1	uncharacterized LOC107061455	2.12224
gene21165	rna28410	protein_coding	107062625	LOC107062625	XP_015168976.1	uncharacterized LOC107062625	2.95374
gene20377	rna27340,rna27338,rna27339,rna27332,rna27333,rna27331,rna27336,rna27337,rna27334,rna27335	lncRNA	102599955	LOC102599955		uncharacterized LOC102599955	-2.27301
gene28057	rna37475,rna37476,rna37477,rna37478	protein_coding	107058221	LOC107058221	XP_015159148.1,XP_015159149.1	uncharacterized LOC107058221	-2.76217
gene33142	rna43860	protein_coding	102590422	LOC102590422	XP_006368013.1	trans-resveratrol di-O-methyltransferase-like	12.7812
gene28702	rna38338	protein_coding	102600329	LOC102600329	XP_006364443.1	non-symbiotic hemoglobin 2	5.28526
gene32933	rna43614	lncRNA	107059262	LOC107059262		uncharacterized LOC107059262	-4.91774
gene29227	rna39063	lncRNA	102579942	LOC102579942		uncharacterized LOC102579942	4.05736
gene19752	rna26527	protein_coding	102592370	LOC102592370	XP_006356443.1	receptor-like protein kinase HERK 1	-2.42665
gene25461	gene25461	pseudogene	102600641	LOC102600641			3.25377
gene17437	rna23500	protein_coding	102595248	LOC102595248	XP_006354338.1	phenylalanine ammonia-lyase-like	2.27763
gene4756	rna6485	protein_coding	102580577	LOC102580577	XP_006342460.1	uncharacterized LOC102580577	2.14196
gene11665	rna15765,rna15766	protein_coding	102603395	LOC102603395	XP_006349029.1,XP_006349030.1	uncharacterized LOC102603395	-4.31618
gene19476	rna26122	protein_coding	102583650	LOC102583650	XP_006356095.1	uncharacterized LOC102583650	2.33966
gene7276	rna9893	protein_coding	102590498	LOC102590498	XP_006344954.1	nudix hydrolase 2-like	-6.33481
gene5778	rna7869	lncRNA	107059889	LOC107059889		uncharacterized LOC107059889	2.70474
gene6765	rna9147,rna9148,rna9149,rna9151,rna9150	lncRNA	102578954	LOC102578954		uncharacterized LOC102578954	-2.07565
gene28392	rna37909	protein_coding	102579188	LOC102579188	XP_006364156.1	uncharacterized LOC102579188	-2.48585
gene9006	rna12248	lncRNA	107060410	LOC107060410		uncharacterized LOC107060410	6.75224
gene1025	rna1416,rna1417	protein_coding	102589061	LOC102589061	XP_015164580.1,XP_015164582.1	putative disease resistance protein RGA4	2.08748
gene13875	rna18703	protein_coding	102593811	LOC102593811	XP_006351009.1	uncharacterized LOC102593811	2.50644
gene13401	rna18054	lncRNA	102597644	LOC102597644		uncharacterized LOC102597644	3.16886
gene12185	rna16453	protein_coding	102601944	LOC102601944	XP_006349510.1	actin-75	2.86595
gene10886	rna14710	protein_coding	102584738	LOC102584738	XP_006348236.1	uncharacterized LOC102584738	4.3087
gene3401	gene3401	pseudogene	107059478	LOC107059478			2.38395
gene18204	rna24478	protein_coding	107061994	LOC107061994	XP_015167609.1	zeatin O-glucosyltransferase-like	-2.24019
gene7200	rna9794	protein_coding	107057670	LOC107057670	XP_015163053.1	WAT1-related protein At1g09380-like	-7.18861
gene15834	gene15834	pseudogene	102590790	LOC102590790			-2.63327
gene21029	rna28223	protein_coding	102597343	LOC102597343	XP_006357488.1	uncharacterized LOC102597343	2.0457
gene23843	rna31958	lncRNA	107063174	LOC107063174		uncharacterized LOC107063174	3.52232
gene18832	rna25290	protein_coding	102601967	LOC102601967	XP_006355549.1	2-hydroxyisoflavanone dehydratase-like	2.39247
gene15166	rna20428	protein_coding	102604308	LOC102604308	XP_006352305.1	calcineurin B-like protein 4	-2.44306
gene6335	rna8562	protein_coding	102596852	LOC102596852	XP_006343974.1	uncharacterized LOC102596852	-2.17698
gene10964	gene10964	pseudogene	102581528	LOC102581528			2.32831
gene23626	rna31659	protein_coding	102587104	LOC102587104	XP_006359897.1	2-hydroxyisoflavanone dehydratase-like	-2.31553
gene15274	gene15274	pseudogene	102596572	LOC102596572			2.27377
gene19542	rna26211,rna26210,rna26212,rna26213,rna26207,rna26206,rna26216,rna26217,rna26214,rna26215,rna26218,rna26219,rna26209,rna26208,rna26221,rna26220	protein_coding	102586186	LOC102586186	XP_006356179.1,XP_006356180.1,XP_015168199.1,XP_015168200.1,XP_015168201.1,XP_015168202.1,XP_015168203.1,XP_015168204.1,XP_015168205.1,XP_015168207.1,XP_015168208.1,XP_015168209.1,XP_015168210.1,XP_015168211.1,XP_015168212.1,XP_015168213.1	uncharacterized LOC102586186	4.41106
gene11595	rna15673	protein_coding	102598951	LOC102598951	NP_001274880.1	probable xyloglucan endotransglucosylase/hydrolase protein 15-like	-2.76752
gene28415	rna37938	protein_coding	102577863	HPL	NP_001275329.1	fatty acid hydroperoxide lyase	4.24888
gene30183	rna40322	protein_coding	102589868	LOC102589868	XP_006365785.1	poly [ADP-ribose] polymerase 3-like	-6.30843
gene23905	rna32055,rna32054,rna32057,rna32056	protein_coding	102601437	LOC102601437	XP_006360171.1,XP_015170219.1,XP_015170220.1,XP_015170221.1	probable protein phosphatase 2C 51	-4.01388
gene768	rna1050	protein_coding	102587322	LOC102587322	XP_006338639.1	BAG family molecular chaperone regulator 2-like	-4.24448
gene22999	rna30836	protein_coding	102590927	LOC102590927	XP_015169822.1	disease resistance protein RPP13-like	2.15122
gene10871	rna14694	lncRNA	102603848	LOC102603848		uncharacterized LOC102603848	-2.05149
gene1999	rna2703	protein_coding	102586332	LOC102586332	XP_006339880.1	caffeoyl-CoA O-methyltransferase-like	-2.10137
gene14488	rna19535	protein_coding	102587068	LOC102587068	XP_006351638.1	cytochrome P450 94A2-like	2.79617
gene18551	rna24910	protein_coding	102597114	LOC102597114	XP_006355299.1	oleosin 1-like	-2.01258
gene33012	rna43727	protein_coding	102588794	LOC102588794	XP_006367954.2	DNA repair protein XRCC2 homolog	-2.33785
gene24458	rna32762	protein_coding	102592064	LOC102592064	XP_006360669.1	uncharacterized LOC102592064	2.01568
gene33167	rna43891	protein_coding	102594880	LOC102594880	XP_015161355.1	GATA zinc finger domain-containing protein 14-like	-3.12592
gene100	rna126	lncRNA	107059669	LOC107059669		uncharacterized LOC107059669	2.01082
gene17048	rna22958	protein_coding	102605205	LOC102605205	XP_006354009.1	probable beta-D-xylosidase 7	-2.67461
gene21074	rna28290,rna28291,rna28289,rna28288	lncRNA	102582113	LOC102582113		uncharacterized LOC102582113	-11.3964
gene31956	rna42539	protein_coding	102592332	LOC102592332	XP_006367225.1	peroxidase 44-like	-2.42862
gene28431	rna37953,rna37956,rna37955,rna37954	protein_coding	102590844	LOC102590844	XP_006364189.1,XP_015159319.1,XP_015159320.1,XP_015159321.1	uncharacterized LOC102590844	-2.70411
gene28541	rna38091,rna38090	lncRNA	107058321	LOC107058321		uncharacterized LOC107058321	-2.44579
gene29987	rna40076,rna40075	protein_coding	102582180	LOC102582180	XP_006365616.1,XP_006365617.1	uncharacterized LOC102582180	2.07806
gene33155	rna43880,rna43878,rna43873,rna43879,rna43877,rna43876,rna43875,rna43874	lncRNA	107059349	LOC107059349		uncharacterized LOC107059349	-2.29435
gene10513	rna14213	protein_coding	102601598	LOC102601598	XP_006347880.1	arginase 1, mitochondrial-like	2.06043
gene16318	rna21965	protein_coding	102584191	LOC102584191	XP_006353356.1	F-box protein PP2-A11	-2.17872
gene29885	rna39964	protein_coding	102603606	LOC102603606	XP_015159957.1	BURP domain-containing protein 17-like	-2.76952
gene24877	rna33280	misc_RNA	102592740	LOC102592740		anthocyanin 5-aromatic acyltransferase-like	2.33196
gene11329	rna15312	protein_coding	102604737	LOC102604737	XP_006348801.1	uncharacterized LOC102604737	2.06362
gene5767	rna7857	lncRNA	102580696	LOC102580696		uncharacterized LOC102580696	-2.65613
gene3397	rna4666,rna4667,rna4665,rna4668,rna4669,rna4670	protein_coding	102587864	LOC102587864	XP_015161503.1	uncharacterized LOC102587864	2.68234
gene11791	rna15940	lncRNA	107060926	LOC107060926		uncharacterized LOC107060926	2.11317
gene25734	rna34443	protein_coding	102598239	LOC102598239	XP_015170972.1	replication protein A 70 kDa DNA-binding subunit B-like	-5.36231
gene17514	rna23597	protein_coding	102586729	LOC102586729	XP_006354399.1	peroxisomal fatty acid beta-oxidation multifunctional protein AIM1-like	-5.89016
gene4163	rna5690,rna5691,rna5692,rna5693	lncRNA	102591508	LOC102591508		uncharacterized LOC102591508	-2.2785
gene12156	rna16422	protein_coding	102595547	LOC102595547	XP_006349491.1	uncharacterized LOC102595547	2.694
gene7242	rna9847	protein_coding	107060122	LOC107060122	XP_015163064.1	polyubiquitin-like	9.27094
gene2595	gene2595	pseudogene	107058087	LOC107058087			2.42953
gene27933	rna37290,rna37291	lncRNA	107057689	LOC107057689		uncharacterized LOC107057689	3.85402
gene33168	rna43892	protein_coding	107059358	LOC107059358	XP_015161356.1	BURP domain-containing protein 5-like	-3.94968
gene32917	gene32917	pseudogene	102592230	LOC102592230			2.73107
gene25753	rna34468,rna34469,rna34466,rna34470,rna34467,rna34465	protein_coding	102603342	LOC102603342	XP_015170977.1,XP_015170978.1,XP_015170979.1,XP_015170980.1,XP_015170981.1,XP_015170982.1	uncharacterized LOC102603342	3.4651
gene29989	rna40084	lncRNA	107058613	LOC107058613		uncharacterized LOC107058613	2.41668
gene29978	rna40064	protein_coding	102605731	LOC102605731	XP_006365602.1	MLP-like protein 28	4.14393
gene17869	rna24055	protein_coding	102598862	STBRC1B	NP_001275622.1	TCP transcription factor BRC1b	2.17992
gene2529	rna3435	protein_coding	102590812	LOC102590812	XP_015158263.1	(+)-neomenthol dehydrogenase-like	2.08194
gene22177	rna29833,rna29837,rna29836,rna29835,rna29834,rna29839,rna29838,rna29842,rna29843,rna29840,rna29841,rna29846,rna29847,rna29844,rna29845	protein_coding	102603104	LOC102603104	XP_015169472.1,XP_015169473.1,XP_015169474.1,XP_015169475.1,XP_015169476.1,XP_015169477.1,XP_015169478.1,XP_015169479.1,XP_015169480.1,XP_015169481.1,XP_015169483.1,XP_015169484.1,XP_015169485.1,XP_015169486.1,XP_015169487.1	zonadhesin-like	4.07441
gene9966	rna13494	protein_coding	107060633	LOC107060633	XP_015164221.1	anthocyanidin 3-O-glucosyltransferase 4-like	-2.3775
gene29314	rna39197	protein_coding	102583510	LOC102583510	XP_006365019.1	UDP-glycosyltransferase 87A2-like	-3.16169
gene31833	rna42395	protein_coding	107058966	LOC107058966	XP_015160746.1	LRR receptor-like serine/threonine-protein kinase EFR	2.41468
gene25215	gene25215	pseudogene	102602999	LOC102602999			2.03353
gene16049	rna21630	protein_coding	102584093	LOC102584093	XP_006353118.2	replication protein A 70 kDa DNA-binding subunit B-like	-23.1913
gene16048	rna21629	lncRNA	102585063	LOC102585063		uncharacterized LOC102585063	-4.28991
gene2619	rna3552	protein_coding	102588955	LOC102588955	XP_006340349.1	feruloyl CoA ortho-hydroxylase 1-like	-2.02171
gene6777	rna9166	protein_coding	102581713	LOC102581713	XP_006344379.1	putative F-box protein At1g65770	-2.12849
gene18701	rna25103	lncRNA	102585968	LOC102585968		uncharacterized LOC102585968	2.19403
gene9080	rna12358	protein_coding	102601135	LOC102601135	XP_006346655.1	geraniol 8-hydroxylase-like	-2.90655
gene33581	gene33581	protein_coding	4099908	ndhG	YP_635692.1	NADH dehydrogenase subunit 6	-2.42855
gene6853	rna9269	protein_coding	102604271	LOC102604271	XP_006344451.1	oleosin 18.2 kDa-like	3.00065
gene25198	gene25198	pseudogene	102596281	LOC102596281			4.76319
gene30450	rna40629,rna40628,rna40627,rna40626	lncRNA	102589870	LOC102589870		uncharacterized LOC102589870	4.00001
gene27330	rna36514,rna36515,rna36513	lncRNA	102602458	LOC102602458		uncharacterized LOC102602458	-4.82153
gene10884	rna14708	protein_coding	102583731	LOC102583731	XP_006348233.1	lanC-like protein GCR2	2.1546
gene26355	rna35228	protein_coding	107057879	LOC107057879	XP_015158437.1	two-component response regulator ORR4-like	2.01922
gene17906	rna24099	protein_coding	102600712	LOC102600712	XP_015167512.1	uncharacterized LOC102600712	6.13373
gene33246	rna43972	protein_coding	102584077	LOC102584077	XP_006368060.1	putative serine carboxypeptidase-like 52	-2.61267
gene29767	rna39795	lncRNA	107058576	LOC107058576		uncharacterized LOC107058576	-4.14218
gene6984	rna9483	protein_coding	107060090	LOC107060090	XP_015162960.1	putative ETHYLENE INSENSITIVE 3-like 4 protein	2.20866
gene3150	rna4339	lncRNA	107059029	LOC107059029		uncharacterized LOC107059029	4.84492
gene7876	rna10674	protein_coding	102605726	LOC102605726	XP_006345409.1	uncharacterized LOC102605726	2.25895
gene30658	rna40903	protein_coding	107058724	LOC107058724	XP_015160253.1	uncharacterized LOC107058724	-2.22172
gene31187	rna41613	lncRNA	102581523	LOC102581523		uncharacterized LOC102581523	2.02019
gene30799	rna41084,rna41085,rna41086	protein_coding	102596092	LOC102596092	XP_006366309.1,XP_015160304.1,XP_015160305.1	putative late blight resistance protein homolog R1B-12	-2.49948
gene20248	rna27175	lncRNA	102589694	LOC102589694		uncharacterized LOC102589694	2.66724
gene22127	rna29750,rna29749,rna29748,rna29747	lncRNA	107062836	LOC107062836		uncharacterized LOC107062836	6.18667
gene526	rna737	protein_coding	102601424	LOC102601424	XP_006338773.1	probable mitochondrial saccharopine dehydrogenase-like oxidoreductase At5g39410	-2.27598
gene11587	rna15663,rna15662	protein_coding	102596767	LOC102596767	XP_006348940.1,XP_006348941.1	floral homeotic protein AGAMOUS-like	4.0643
gene2216	rna2998,rna2999,rna2992,rna2993,rna3005,rna3004,rna3003,rna3002,rna3001,rna3000,rna2994,rna2997,rna3006,rna2996,rna2995	protein_coding	102599538	LOC102599538	XP_015169652.1,XP_015169657.1,XP_015169660.1,XP_015169667.1	uncharacterized LOC102599538	3.34215
gene12079	rna16340	protein_coding	102605871	LOC102605871	XP_006349440.1	DNA polymerase delta subunit 4-like	2.04458
gene18205	rna24479	protein_coding	107061995	LOC107061995	XP_015167610.1	zeatin O-xylosyltransferase-like	-2.80917
gene8722	rna11800	protein_coding	102602143	LOC102602143	XP_006346268.1	trans-resveratrol di-O-methyltransferase-like	2.59819
gene33240	rna43966	protein_coding	107059387	LOC107059387	XP_015161388.1	tryptophan N-monooxygenase 2-like	2.3988
gene28408	rna37931	protein_coding	102584251	LOC102584251	XP_006364170.1	cell differentiation protein RCD1 homolog	4.42581
gene21334	rna28626	protein_coding	102588068	LOC102588068	XP_006357756.2	transcription factor bHLH93	2.23996
gene18790	rna25242	protein_coding	102583556	LOC102583556	XP_006355496.1	vacuolar-processing enzyme beta-isozyme	5.89733
gene32631	rna43287	protein_coding	102600358	LOC102600358	XP_006367727.1	cyclin-dependent kinase F-4-like	2.07553
gene3377	rna4638	protein_coding	102582579	LOC102582579	XP_006341134.1	uncharacterized LOC102582579	3.45772
gene2215	rna2990,rna2991,rna2989	protein_coding	102598766	LOC102598766	XP_006340022.1,XP_006340023.1,XP_006340024.1	putative late blight resistance protein homolog R1A-3	3.18303
gene13262	rna17876,rna17875	protein_coding	102579763	LOC102579763	XP_006350407.1,XP_006350408.1	uncharacterized LOC102579763	2.71315
gene2320	rna3157	protein_coding	102582798	LOC102582798	XP_006340106.2	F-box/FBD/LRR-repeat protein At1g13570-like	2.19414
gene17553	rna23649	protein_coding	102578560	LOC102578560	XP_006354535.1	tuberculostearic acid methyltransferase UfaA1-like	-5.82331
gene7267	rna9882	protein_coding	102590173	LOC102590173	XP_006344953.1	uncharacterized LOC102590173	2.1259
gene32729	rna43398	protein_coding	102599378	LOC102599378	XP_015161150.1	replication protein A 70 kDa DNA-binding subunit D-like	4.42569
gene21062	rna28271	protein_coding	102606001	LOC102606001	XP_006357514.1	formimidoyltransferase-cyclodeaminase-like	-2.39164
gene32041	rna42654	protein_coding	102597540	LOC102597540	XP_015160846.1	TMV resistance protein N-like	-2.21872
gene33411	rna44132	lncRNA	107059446	LOC107059446		uncharacterized LOC107059446	-2.2652
gene22225	rna29907	lncRNA	107062852	LOC107062852		uncharacterized LOC107062852	-5.38952
gene20058	rna26907	protein_coding	102594473	LOC102594473	XP_015168472.1	uncharacterized LOC102594473	-7.95983
gene20052	rna26901	protein_coding	102594140	LOC102594140	XP_006356654.1	nucleolin 1	-6.26849
gene20056	rna26905	lncRNA	107062397	LOC107062397		uncharacterized LOC107062397	-2.32566
gene24073	rna32268	protein_coding	102591617	LOC102591617	XP_006360369.2	uncharacterized LOC102591617	-2.95602
gene7295	rna9926	protein_coding	102592204	LOC102592204	XP_006344958.1	agamous-like MADS-box protein AGL90	-2.00281
gene21162	rna28407	protein_coding	102591267	LOC102591267	XP_015168970.1	uncharacterized LOC102591267	4.86606
gene33288	rna44011,rna44012	lncRNA	102594221	LOC102594221		uncharacterized LOC102594221	2.76651
gene12696	rna17121	lncRNA	107061065	LOC107061065		uncharacterized LOC107061065	-11.931
gene22315	rna30028	lncRNA	107062886	LOC107062886		uncharacterized LOC107062886	-6.10212
gene53	gene53	pseudogene	102584438	LOC102584438			-2.83525
gene31337	rna41795	protein_coding	102596317	LOC102596317	XP_006366744.1	cation/H(+) antiporter 15-like	3.69195
gene33278	rna44001	lncRNA	107059400	LOC107059400		uncharacterized LOC107059400	11.6711
gene1072	rna1480,rna1483,rna1479	protein_coding	102597256	LOC102597256	XP_006338949.1,XP_006338950.1	putative disease resistance protein RGA4	2.67218
gene27324	rna36507,rna36506	lncRNA	107058058	LOC107058058		uncharacterized LOC107058058	-6.74818
gene12885	rna17379	protein_coding	107061102	LOC107061102	XP_015165366.1	uncharacterized LOC107061102	-3.22827
gene9409	rna12767,rna12765,rna12770,rna12766,rna12769,rna12768	lncRNA	102593236	LOC102593236		uncharacterized LOC102593236	-2.70477
gene14457	rna19494,rna19495	lncRNA	102606440	LOC102606440		uncharacterized LOC102606440	14.2024
gene28069	rna37492	lncRNA	107058222	LOC107058222		uncharacterized LOC107058222	-2.2967
gene18193	rna24465	protein_coding	107062004	LOC107062004	XP_015167629.1	uncharacterized LOC107062004	-3.45396
gene18192	rna24464	protein_coding	107062003	LOC107062003	XP_015167628.1	uncharacterized mitochondrial protein AtMg00810-like	-3.70837
gene28213	rna37672	protein_coding	102588546	LOC102588546	XP_015159220.1	uncharacterized LOC102588546	2.64183
gene33114	rna43828,rna43829	lncRNA	102584944	LOC102584944		uncharacterized LOC102584944	-2.16931
gene30562	rna40766,rna40765	lncRNA	102600908	LOC102600908		uncharacterized LOC102600908	-2.92771
gene6406	rna8646	protein_coding	102598594	LOC102598594	XP_006344053.1	internal alternative NAD(P)H-ubiquinone oxidoreductase A1, mitochondrial	3.60791
gene85	rna101	protein_coding	102592264	LOC102592264	XP_015161481.1	uncharacterized LOC102592264	2.05956
gene22649	rna30409	lncRNA	107057720	LOC107057720		uncharacterized LOC107057720	2.45689
gene26778	rna35823	protein_coding	102586680	LOC102586680	XP_006362773.1	putative F-box/LRR-repeat protein 19	4.69842
gene767	rna1049	protein_coding	102587639	LOC102587639	XP_006338640.1	18.1 kDa class I heat shock protein-like	4.0279
gene24705	rna33067	lncRNA	102594504	LOC102594504		uncharacterized LOC102594504	-6.86364
gene24703	rna33065	protein_coding	102594168	LOC102594168	XP_006360906.1	60S ribosomal protein L35-like	3.21362
gene33527	gene33527	protein_coding	4099861	psbE	YP_635656.1	photosystem II protein V	-2.58819
gene32340	rna42988	protein_coding	107059079	LOC107059079	XP_015160975.1	uncharacterized LOC107059079	2.15529
gene8517	rna11541	protein_coding	102589314	LOC102589314	XP_006346064.1	mitochondrial import receptor subunit TOM20-like	3.39395
gene11059	rna14946	protein_coding	102589337	LOC102589337	XP_006348414.1	probable 2-oxoglutarate-dependent dioxygenase AOP1	9.75562
gene5458	rna7440,rna7438,rna7439	lncRNA	102580355	LOC102580355		uncharacterized LOC102580355	-2.00132
gene538	rna753,rna752	lncRNA	107060347	LOC107060347		uncharacterized LOC107060347	3.01267
gene13188	rna17789	lncRNA	102590533	LOC102590533		uncharacterized LOC102590533	-4.00134
gene4737	rna6458	protein_coding	102603344	LOC102603344	XP_015162136.1	uncharacterized LOC102603344	2.56793
gene18140	rna24391	lncRNA	107061988	LOC107061988		uncharacterized LOC107061988	-2.23398
gene31933	rna42509,rna42510	protein_coding	102583847	LOC102583847	XP_006367204.1,XP_015160789.1	uncharacterized LOC102583847	-4.28238
gene31934	rna42511	lncRNA	102584505	LOC102584505		uncharacterized LOC102584505	-6.69258
gene29709	rna39719	protein_coding	102599576	LOC102599576	XP_006365372.1	protein PXR1-like	-2.8738
gene4132	gene4132	pseudogene	102579050	LOC102579050			8.82267
gene31310	rna41763	lncRNA	102589214	LOC102589214		uncharacterized LOC102589214	-6.00106
gene15509	rna20879	lncRNA	102593151	LOC102593151		uncharacterized LOC102593151	4.57653
gene13790	gene13790	pseudogene	102597965	LOC102597965			7.97953
gene11277	rna15243	lncRNA	107060853	LOC107060853		uncharacterized LOC107060853	-2.84277
gene33001	rna43709	lncRNA	102585717	LOC102585717		uncharacterized LOC102585717	2.28424
gene10889	rna14714	protein_coding	102606205	LOC102606205	XP_006348388.2	nuclear/nucleolar GTPase 2-like	-13.2885
gene19221	rna25788	lncRNA	102590024	LOC102590024		uncharacterized LOC102590024	2.49055
gene33318	rna44042	protein_coding	107059413	LOC107059413	XP_015161412.1	uncharacterized LOC107059413	2.36107
gene22384	rna30105	lncRNA	107062905	LOC107062905		uncharacterized LOC107062905	-9.99317
gene21122	rna28356	lncRNA	107062628	LOC107062628		uncharacterized LOC107062628	3.59124
gene19609	rna26320	lncRNA	107062279	LOC107062279		uncharacterized LOC107062279	-2.44408
gene24986	rna33434,rna33435,rna33436,rna33437,rna33431,rna33432,rna33433	lncRNA	102603573	LOC102603573		uncharacterized LOC102603573	-3.25705
gene7872	rna10670	protein_coding	102602697	LOC102602697	XP_006345403.1	protein RETICULATA-RELATED 4, chloroplastic	2.03426
gene25849	rna34584	protein_coding	102590721	LOC102590721	XP_006361958.1	tetratricopeptide repeat protein 5-like	3.60803
gene19686	rna26437	lncRNA	102579341	LOC102579341		uncharacterized LOC102579341	7.72595
gene15246	rna20531	protein_coding	102588485	LOC102588485	XP_006352330.1	CASP-like protein 2B1	5.34918
gene9026	rna12278	protein_coding	102595859	LOC102595859	XP_006346565.2	GATA transcription factor 21	2.05084
gene7298	rna9929	protein_coding	102593222	LOC102593222	XP_006344960.1	MADS-box transcription factor PHERES 2-like	-5.55335
gene25559	rna34220,rna34221	lncRNA	107063489	LOC107063489		uncharacterized LOC107063489	-2.57305
gene31033	rna41394,rna41395,rna41396,rna41391,rna41392,rna41393	protein_coding	102588344	LOC102588344	XP_006366524.1,XP_015160391.1	ABC transporter B family member 4-like	-3.39165
gene18425	rna24757	protein_coding	102585293	LOC102585293	XP_006355212.1	premnaspirodiene oxygenase-like	-5.2705
gene17659	rna23774	protein_coding	107061902	LOC107061902	XP_015167354.1	cellulose synthase-like protein E1	13.9056
gene17658	rna23773	protein_coding	102586179	LOC102586179	XP_015167353.1	cellulose synthase-like protein G1	15.6188
gene21326	rna28615	protein_coding	102584980	LOC102584980	XP_006357746.1	transcription factor bHLH18-like	-3.0167
gene31953	rna42528	protein_coding	102590516	LOC102590516	XP_006367218.1	uncharacterized LOC102590516	-3.36175
gene19448	rna26083	protein_coding	102578567	LOC102578567	XP_006356081.1	iron-sulfur cluster assembly scaffold protein IscU-like	-2.58125
gene16231	rna21850	lncRNA	102590539	LOC102590539		uncharacterized LOC102590539	-2.77548
gene32260	rna42902	protein_coding	107059049	LOC107059049	XP_015160934.1	uncharacterized LOC107059049	6.07545
gene24633	rna32963,rna32964	lncRNA	107063307	LOC107063307		uncharacterized LOC107063307	-4.92121
gene1179	rna1603	protein_coding	102600627	LOC102600627	XP_015164973.1	60S ribosomal protein L23a-like	6.49186
gene3160	rna4352,rna4353,rna4354	protein_coding	102589164	LOC102589164	XP_015160900.1,XP_015160902.1,XP_015160905.1	uncharacterized LOC102589164	-18.5157
gene21292	rna28575	protein_coding	107062669	LOC107062669	XP_015169049.1	uncharacterized LOC107062669	2.15252
gene17802	rna23984	protein_coding	107061928	LOC107061928	XP_015167462.1	uncharacterized LOC107061928	-2.039
gene27904	rna37264	protein_coding	102593550	LOC102593550	XP_015159084.1	ATP-dependent helicase rhp16-like	2.31278
gene27905	rna37265	protein_coding	107057766	LOC107057766	XP_015159089.1	ATP-dependent helicase rhp16-like	2.74803
gene24063	rna32253,rna32252,rna32256,rna32255,rna32254	lncRNA	102601205	LOC102601205		uncharacterized LOC102601205	-2.72354
gene29716	rna39727	lncRNA	107058572	LOC107058572		uncharacterized LOC107058572	-4.89188
gene26128	rna34949	protein_coding	102595499	LOC102595499	XP_006362202.1	inactive protein RESTRICTED TEV MOVEMENT 1-like	-2.03575
gene2194	rna2967	protein_coding	102596698	LOC102596698	XP_015169943.1	uncharacterized LOC102596698	-4.11423
gene12919	rna17412	protein_coding	107061120	LOC107061120	XP_015165389.1	uncharacterized LOC107061120	-2.17791
gene9388	rna12731	protein_coding	107060497	LOC107060497	XP_015163954.1	H/ACA ribonucleoprotein complex subunit 1-like	5.1401
gene18846	rna25316	protein_coding	102604319	LOC102604319	XP_015167936.1	probable LRR receptor-like serine/threonine-protein kinase At3g47570	-2.00811
gene8935	rna12136	protein_coding	102584600	LOC102584600	XP_006346475.1	salicylic acid-binding protein 2-like	-4.00581
gene22785	gene22785	pseudogene	102581908	LOC102581908			-2.65754
gene15143	rna20400	lncRNA	102602615	LOC102602615		uncharacterized LOC102602615	-2.12497
gene17303	rna23306	lncRNA	107061821	LOC107061821		uncharacterized LOC107061821	-5.40241
gene26443	rna35353,rna35352,rna35351,rna35355,rna35354	lncRNA	102585559	LOC102585559		uncharacterized LOC102585559	-5.03658
gene33212	rna43939	protein_coding	102604738	LOC102604738	XP_006368043.1	uncharacterized LOC102604738	-3.13314
gene26323	rna35201	lncRNA	102599120	LOC102599120		uncharacterized LOC102599120	-2.42001
gene13309	rna17947	protein_coding	107061220	LOC107061220	XP_015165561.1	uncharacterized LOC107061220	-11.4329
gene27264	rna36423	protein_coding	102604483	LOC102604483	XP_006363203.2	glycerophosphodiester phosphodiesterase protein kinase domain-containing GDPDL2-like	3.57304
gene2255	rna3081,rna3080	lncRNA	107063086	LOC107063086		uncharacterized LOC107063086	3.36223
gene12673	rna17099,rna17100	protein_coding	102579435	LOC102579435	XP_015165291.1,XP_015165292.1	alpha-soluble NSF attachment protein-like	2.09222
gene30556	rna40759,rna40758	lncRNA	102598813	LOC102598813		uncharacterized LOC102598813	25.226
gene28124	rna37553	protein_coding	107058228	LOC107058228	XP_015159163.1	uncharacterized LOC107058228	-6.15361
gene9946	rna13467,rna13466,rna13469,rna13470,rna13468	lncRNA	102605398	LOC102605398		uncharacterized LOC102605398	-5.65601
gene247	gene247	pseudogene	102602637	LOC102602637			2.70643
gene30414	rna40584	protein_coding	102604950	LOC102604950	XP_006365957.1	NEP1-interacting protein-like 1	3.22344
gene28044	rna37461	lncRNA	107058214	LOC107058214		uncharacterized LOC107058214	-2.04723
gene28303	rna37794,rna37791,rna37790,rna37793,rna37792	lncRNA	102579935	LOC102579935		uncharacterized LOC102579935	-7.85192
gene13192	rna17794	lncRNA	107061197	LOC107061197		uncharacterized LOC107061197	-3.16437
gene7300	rna9931	protein_coding	107060127	LOC107060127	XP_015163074.1	MADS-box protein AGL24-like	-4.21115
gene1479	rna1971,rna1972	lncRNA	102598880	LOC102598880		uncharacterized LOC102598880	9.604
gene22191	rna29869	lncRNA	107062848	LOC107062848		uncharacterized LOC107062848	-3.03575
gene28373	rna37888	protein_coding	102603138	LOC102603138	XP_006364145.1	uncharacterized LOC102603138	-5.60879
gene18685	rna25080	lncRNA	107062117	LOC107062117		uncharacterized LOC107062117	-2.97402
gene4108	rna5619,rna5620	protein_coding	102602110	LOC102602110	XP_006341851.1,XP_006341852.1	homeobox-leucine zipper protein ROC8-like	2.77505
gene32987	rna43690	protein_coding	102583852	LOC102583852	XP_006367942.2	guanine nucleotide-binding protein subunit gamma 2-like	-2.02644
gene26283	rna35141	lncRNA	107057864	LOC107057864		uncharacterized LOC107057864	-6.99225
gene30010	gene30010	pseudogene	102591107	LOC102591107			2.79247
gene30011	rna40105	lncRNA	102589758	LOC102589758		uncharacterized LOC102589758	2.02413
gene32127	rna42747	lncRNA	107059026	LOC107059026		uncharacterized LOC107059026	-16.5871
gene18867	rna25345	protein_coding	102600841	LOC102600841	XP_006355624.1	probable 2-oxoglutarate/Fe(II)-dependent dioxygenase	-3.60999
gene23832	rna31945	protein_coding	102591616	LOC102591616	XP_015170172.1	organic cation/carnitine transporter 4-like	-2.6253
gene25885	rna34635,rna34634	lncRNA	107057796	LOC107057796		uncharacterized LOC107057796	-9.24074
gene19885	rna26690	lncRNA	107062354	LOC107062354		uncharacterized LOC107062354	-9.91608
gene15287	rna20589	protein_coding	102604976	LOC102604976	XP_015166354.1	F-box/kelch-repeat protein At3g23880	4.08043
gene1026	rna1418	lncRNA	102589380	LOC102589380		uncharacterized LOC102589380	2.86642
